# Supplementary material for: Tetrakis(thiourea-κS)palladium(II) dithio­cyanate
Source: Acta Crystallogr Sect E Struct Rep Online. 2008 Apr 23;64(Pt 5):m698–9. doi: 10.1107/S160053680801088X (PMC2961283; doi:10.1107/S160053680801088X)
Supplement: Supplementary file 1 [file e-64-0m698-sup1.cif]

##############################################################################
###                                                                        ###
###        Electronic paper (Acta Crystallographica Section E)             ###
###                                                                        ###
##############################################################################
#                                                                            #
# This CIF contains the data in a paper accepted for publication in Acta     #
# Crystallographica Section E. It conforms to the requirements of Notes      #
# for Authors for Section E, and has been peer reviewed under the auspices   #
# of the IUCr Commission on Journals.                                        #
#                                                                            #
# Full details of the Crystallographic Information File format               #
# are given in the paper "The Crystallographic Information File (CIF):       #
# a New Standard Archive File for Crystallography" by S. R. Hall, F. H.      #
# Allen and I. D. Brown [Acta Cryst. (1991), A47, 655-685].                  #
#                                                                            #
# The current version of the core CIF dictionary is obtainable from          #
# ftp://ftp.iucr.org/pub/cif_core.dic. The current version number is 2.4.    #
#                                                                            #
# Software is freely available for graphical display of the structure(s) in  #
# this CIF.  For information consult the CIF home page http://www.iucr.org/  #
# cif/home.html                                                              #
#                                                                            #
# This file may be used for bona fide research purposes within the           #
# scientific community so long as proper attribution is given to the journal # 
# article from which it was obtained.                                        #
#                                                                            #
##############################################################################
                                             
data_I
_audit_creation_method     SHELXL-97
_chemical_name_systematic
;
Tetrakis(thiourea-\k<i>S</i>)palladium(II) dithiocyanate
;
_chemical_name_common     ?
_chemical_formula_moiety     'C4 H16 N8 Pd S4 2+, 2(S C N -)'
_chemical_formula_sum     'C6 H16 N10 Pd S6'
_chemical_formula_iupac     '[Pd (C H4 N2 S)4] (S C N)2'
_chemical_formula_weight     527.05
_chemical_melting_point     ?
_symmetry_cell_setting     monoclinic
_symmetry_space_group_name_H-M     'P 21/c'
_symmetry_space_group_name_Hall     '-P 2ybc'
loop_
    _symmetry_equiv_pos_as_xyz
    'x, y, z'
    '-x, y+1/2, -z+1/2'
    '-x, -y, -z'
    'x, -y-1/2, z-1/2'
_cell_length_a     8.136(3)
_cell_length_b     12.966(5)
_cell_length_c     8.810(3)
_cell_angle_alpha     90.00
_cell_angle_beta     91.12(5)
_cell_angle_gamma     90.00
_cell_volume     929.3(6)
_cell_formula_units_Z     2
_cell_measurement_reflns_used     3103
_cell_measurement_theta_min     3.4
_cell_measurement_theta_max     27.5
_cell_measurement_temperature     123(2)
_exptl_crystal_description     'Prism'
_exptl_crystal_colour     'Orange'
_exptl_crystal_size_max     0.30
_exptl_crystal_size_mid     0.25
_exptl_crystal_size_min     0.22
_exptl_crystal_density_diffrn     1.884
_exptl_crystal_density_meas     ?
_exptl_crystal_density_method     'not measured'
_exptl_crystal_F_000     528
_exptl_absorpt_coefficient_mu     1.685
_exptl_absorpt_correction_type     integration
_exptl_absorpt_process_details     '(NUMABS; Higashi, 1999)'
_exptl_absorpt_correction_T_min     0.6319
_exptl_absorpt_correction_T_max     0.7082
_exptl_special_details
;
;
_diffrn_ambient_temperature     123(2)
_diffrn_radiation_type     MoK\a
_diffrn_radiation_wavelength     0.71070
_diffrn_radiation_source     'fine-focus sealed tube'
_diffrn_radiation_monochromator     graphite
_diffrn_measurement_device_type     'Rigaku/MSC Mercury CCD'
_diffrn_measurement_method     \w
_diffrn_reflns_number     7301
_diffrn_reflns_av_R_equivalents     0.0253
_diffrn_reflns_av_sigmaI/netI     0.0206
_diffrn_reflns_theta_min     3.90
_diffrn_reflns_theta_max     27.48
_diffrn_reflns_theta_full     27.48
_diffrn_measured_fraction_theta_max     0.993
_diffrn_measured_fraction_theta_full     0.993
_diffrn_reflns_limit_h_min     -8
_diffrn_reflns_limit_h_max     10
_diffrn_reflns_limit_k_min     -16
_diffrn_reflns_limit_k_max     13
_diffrn_reflns_limit_l_min     -11
_diffrn_reflns_limit_l_max     11
_refine_special_details
;
Refinement of <i>F</i>^2^ against ALL reflections. The weighted <i>R</i>-factor
<i>wR</i> and goodness of fit <i>S</i> are based on <i>F</i>^2^, conventional
<i>R</i>-factors <i>R</i> are based on <i>F</i>, with <i>F</i> set to zero for
negative <i>F</i>^2^. The threshold expression of <i>F</i>^2^ >
\s(<i>F</i>^2^) is used only for calculating <i>R</i>-factors(gt) <i>etc</i>.
and is not relevant to the choice of reflections for refinement.
<i>R</i>-factors based on <i>F</i>^2^ are statistically about twice as large
as those based on <i>F</i>, and <i>R</i>- factors based on ALL data will be
even larger.
;
_reflns_number_total     2117
_reflns_number_gt     2040
_reflns_threshold_expression     I>2\s(I)
_refine_ls_structure_factor_coef     Fsqd
_refine_ls_matrix_type     full
_refine_ls_R_factor_all     0.0241
_refine_ls_R_factor_gt     0.0217
_refine_ls_wR_factor_gt     0.0420
_refine_ls_wR_factor_ref     0.0425
_refine_ls_goodness_of_fit_ref     1.351
_refine_ls_restrained_S_all     1.351
_refine_ls_number_reflns     2117
_refine_ls_number_parameters     106
_refine_ls_number_restraints     0
_refine_ls_hydrogen_treatment     constr
_refine_ls_weighting_scheme     calc
_refine_ls_weighting_details
                      'calc w=1/[\s^2^(Fo^2^)+0.6382P] where P=(Fo^2^+2Fc^2^)/3'
_atom_sites_solution_hydrogens     geom
_atom_sites_solution_primary     direct
_atom_sites_solution_secondary     difmap
_refine_ls_shift/su_max     0.001
_refine_ls_shift/su_mean     0.000
_refine_diff_density_max     0.660
_refine_diff_density_min     -0.484
_refine_ls_extinction_method     none
_refine_ls_extinction_coef     ?
loop_
    _atom_type_symbol
    _atom_type_description
    _atom_type_scat_dispersion_real
    _atom_type_scat_dispersion_imag
    _atom_type_scat_source
    'C' 'C' 0.0033 0.0016
                         'International Tables Vol C Tables 4.2.6.8 and 6.1.1.4'
    'H' 'H' 0.0000 0.0000
                         'International Tables Vol C Tables 4.2.6.8 and 6.1.1.4'
    'N' 'N' 0.0061 0.0033
                         'International Tables Vol C Tables 4.2.6.8 and 6.1.1.4'
    'S' 'S' 0.1246 0.1234
                         'International Tables Vol C Tables 4.2.6.8 and 6.1.1.4'
    'Pd' 'Pd' -0.9988 1.0072
                         'International Tables Vol C Tables 4.2.6.8 and 6.1.1.4'
_computing_data_collection
                 'CrystalClear (Molecular Structure Corporation & Rigaku, 2001)'
_computing_cell_refinement
                 'CrystalClear (Molecular Structure Corporation & Rigaku, 2001)'
_computing_data_reduction
                       'TEXSAN (Molecular Structure Corporation & Rigaku, 2004)'
_computing_structure_solution     'SIR97 (Altomare <i>et al.</i>,  1999)'
_computing_structure_refinement     'SHELXL97 (Sheldrick, 2008)'
_computing_molecular_graphics     'ORTEPII (Johnson, 1976)'
_computing_publication_material
;
SHELXL97  (Sheldrick, 2008) and TEXSAN (Molecular Structure Corporation
&
Rigaku, 2004)
;
loop_
    _atom_site_type_symbol
    _atom_site_label
    _atom_site_fract_x
    _atom_site_fract_y
    _atom_site_fract_z
    _atom_site_U_iso_or_equiv
    _atom_site_adp_type
    _atom_site_calc_flag
    _atom_site_refinement_flags
    _atom_site_occupancy
    _atom_site_disorder_assembly
    _atom_site_disorder_group
    Pd Pd1 0.0000 0.5000 0.5000 0.00900(6) Uani d S 1 . .
    S S1 -0.19061(6) 0.37251(3) 0.56476(5) 0.01265(10) Uani d . 1 . .
    C C1 -0.1354(2) 0.26304(14) 0.4664(2) 0.0140(4) Uani d . 1 . .
    N N1 -0.0189(2) 0.26297(13) 0.36425(19) 0.0197(4) Uani d . 1 . .
    H H1A 0.0068 0.2054 0.3175 0.024 Uiso calc R 1 . .
    H H1B 0.0332 0.3205 0.3429 0.024 Uiso calc R 1 . .
    N N2 -0.2134(2) 0.17612(13) 0.49809(19) 0.0199(4) Uani d . 1 . .
    H H2A -0.1874 0.1187 0.4511 0.024 Uiso calc R 1 . .
    H H2B -0.2911 0.1759 0.5661 0.024 Uiso calc R 1 . .
    S S2 0.13159(6) 0.47003(4) 0.73312(5) 0.01300(10) Uani d . 1 . .
    C C2 0.3204(2) 0.41505(14) 0.7012(2) 0.0141(4) Uani d . 1 . .
    N N3 0.3774(2) 0.39827(14) 0.56415(18) 0.0201(4) Uani d . 1 . .
    H H3A 0.4743 0.3693 0.5534 0.024 Uiso calc R 1 . .
    H H3B 0.3184 0.4160 0.4835 0.024 Uiso calc R 1 . .
    N N4 0.4105(2) 0.38793(14) 0.82155(19) 0.0219(4) Uani d . 1 . .
    H H4A 0.5073 0.3591 0.8096 0.026 Uiso calc R 1 . .
    H H4B 0.3736 0.3988 0.9134 0.026 Uiso calc R 1 . .
    S S3 0.22933(7) 0.42269(4) 0.17265(6) 0.02044(12) Uani d . 1 . .
    C C3 0.4076(3) 0.36611(15) 0.2055(2) 0.0186(4) Uani d . 1 . .
    N N5 0.5334(2) 0.32525(15) 0.2287(2) 0.0260(4) Uani d . 1 . .
loop_
    _atom_site_aniso_label
    _atom_site_aniso_U_11
    _atom_site_aniso_U_22
    _atom_site_aniso_U_33
    _atom_site_aniso_U_12
    _atom_site_aniso_U_13
    _atom_site_aniso_U_23
    Pd1 0.00878(10) 0.00771(9) 0.01049(9) 0.00000(7) -0.00061(7) 0.00047(7)
    S1 0.0121(2) 0.0103(2) 0.0156(2) -0.00127(17) 0.00147(17) -0.00054(16)
    C1 0.0152(10) 0.0128(9) 0.0137(9) -0.0004(7) -0.0027(7) 0.0001(7)
    N1 0.0228(10) 0.0129(8) 0.0238(9) -0.0030(7) 0.0077(7) -0.0057(6)
    N2 0.0248(10) 0.0115(8) 0.0236(9) -0.0039(7) 0.0073(7) -0.0027(7)
    S2 0.0111(2) 0.0163(2) 0.0115(2) 0.00134(17) -0.00052(16) 0.00123(16)
    C2 0.0126(9) 0.0124(9) 0.0172(9) -0.0010(7) -0.0007(7) 0.0011(7)
    N3 0.0166(9) 0.0275(9) 0.0162(8) 0.0096(7) 0.0005(7) 0.0019(7)
    N4 0.0170(9) 0.0309(10) 0.0176(8) 0.0108(8) -0.0040(7) 0.0005(7)
    S3 0.0193(3) 0.0202(2) 0.0220(2) 0.0026(2) 0.0054(2) 0.00404(19)
    C3 0.0235(12) 0.0183(10) 0.0144(9) -0.0049(8) 0.0061(8) -0.0029(7)
    N5 0.0232(11) 0.0256(9) 0.0292(10) 0.0018(8) 0.0031(8) -0.0007(8)
_geom_special_details
;
All e.s.d.'s (except the e.s.d. in the dihedral angle between two l.s. planes)
are estimated using the full covariance matrix. The cell e.s.d.'s are taken
into account individually in the estimation of e.s.d.'s in distances, angles
and torsion angles; correlations between e.s.d.'s in cell parameters are only
used when they are defined by crystal symmetry. An approximate (isotropic)
treatment of cell e.s.d.'s is used for estimating e.s.d.'s involving l.s.
planes.
;
loop_
    _geom_bond_atom_site_label_1
    _geom_bond_atom_site_label_2
    _geom_bond_site_symmetry_2
    _geom_bond_distance
    _geom_bond_publ_flag
    Pd1 S2 . 2.3302(11) y
    Pd1 S2 3_566 2.3302(11) ?
    Pd1 S1 . 2.3448(8) y
    Pd1 S1 3_566 2.3448(8) ?
    S1 C1 . 1.727(2) ?
    C1 N1 . 1.320(3) ?
    C1 N2 . 1.326(3) ?
    N1 H1A . 0.8800 ?
    N1 H1B . 0.8800 ?
    N2 H2A . 0.8800 ?
    N2 H2B . 0.8800 ?
    S2 C2 . 1.721(2) ?
    C2 N3 . 1.320(3) ?
    C2 N4 . 1.325(3) ?
    N3 H3A . 0.8800 ?
    N3 H3B . 0.8800 ?
    N4 H4A . 0.8800 ?
    N4 H4B . 0.8800 ?
    S3 C3 . 1.646(2) ?
    C3 N5 . 1.167(3) ?
loop_
    _geom_angle_atom_site_label_1
    _geom_angle_atom_site_label_2
    _geom_angle_atom_site_label_3
    _geom_angle_site_symmetry_1
    _geom_angle_site_symmetry_3
    _geom_angle
    _geom_angle_publ_flag
    S2 Pd1 S2 . 3_566 180.0 y
    S2 Pd1 S1 . . 87.86(3) y
    S2 Pd1 S1 3_566 . 92.14(3) y
    S2 Pd1 S1 . 3_566 92.14(3) ?
    S2 Pd1 S1 3_566 3_566 87.86(3) ?
    S1 Pd1 S1 . 3_566 180.0 ?
    C1 S1 Pd1 . . 106.11(7) ?
    N1 C1 N2 . . 119.74(17) ?
    N1 C1 S1 . . 122.68(15) ?
    N2 C1 S1 . . 117.57(15) ?
    C1 N1 H1A . . 120.0 ?
    C1 N1 H1B . . 120.0 ?
    H1A N1 H1B . . 120.0 ?
    C1 N2 H2A . . 120.0 ?
    C1 N2 H2B . . 120.0 ?
    H2A N2 H2B . . 120.0 ?
    C2 S2 Pd1 . . 108.72(7) ?
    N3 C2 N4 . . 119.29(18) ?
    N3 C2 S2 . . 123.27(15) ?
    N4 C2 S2 . . 117.44(15) ?
    C2 N3 H3A . . 120.0 ?
    C2 N3 H3B . . 120.0 ?
    H3A N3 H3B . . 120.0 ?
    C2 N4 H4A . . 120.0 ?
    C2 N4 H4B . . 120.0 ?
    H4A N4 H4B . . 120.0 ?
    N5 C3 S3 . . 179.5(2) ?
loop_
    _geom_torsion_atom_site_label_1
    _geom_torsion_atom_site_label_2
    _geom_torsion_atom_site_label_3
    _geom_torsion_atom_site_label_4
    _geom_torsion_site_symmetry_1
    _geom_torsion_site_symmetry_2
    _geom_torsion_site_symmetry_3
    _geom_torsion_site_symmetry_4
    _geom_torsion
    _geom_torsion_publ_flag
    S2 Pd1 S1 C1 . . . . -101.78(7) ?
    S2 Pd1 S1 C1 3_566 . . . 78.22(7) ?
    Pd1 S1 C1 N1 . . . . -6.95(19) ?
    Pd1 S1 C1 N2 . . . . 172.15(14) ?
    S1 Pd1 S2 C2 . . . . 112.12(7) ?
    S1 Pd1 S2 C2 3_566 . . . -67.88(7) ?
    Pd1 S2 C2 N3 . . . . 2.44(18) ?
    Pd1 S2 C2 N4 . . . . -176.95(14) ?
loop_
    _geom_hbond_atom_site_label_D
    _geom_hbond_atom_site_label_H
    _geom_hbond_atom_site_label_A
    _geom_hbond_site_symmetry_A
    _geom_hbond_distance_DH
    _geom_hbond_distance_HA
    _geom_hbond_distance_DA
    _geom_hbond_angle_DHA
    N1 H1B S3 . 0.88 2.58 3.369(2) 150.0
    N1 H1A S2 4_565 0.88 2.60 3.466(2) 166.4
    N2 H2A S3 2_545 0.88 2.78 3.615(2) 158.2
    N2 H2B N5 4_466 0.88 2.04 2.922(3) 178.4
    N3 H3B S3 . 0.88 2.82 3.645(2) 156.6
    N3 H3A S1 1_655 0.88 2.73 3.531(2) 152.5
    N4 H4B S3 1_556 0.88 2.61 3.482(2) 172.9
    N4 H4A N5 4_566 0.88 2.50 3.056(3) 121.4
data_global
_journal_date_recd_electronic     2008-04-10
_journal_date_accepted     2008-04-18
_journal_name_full     'Acta Crystallographica, Section E'
_journal_year     2008
_journal_volume     64
_journal_issue      5
_journal_page_first     m698
_journal_page_last     m699
_journal_paper_category     QM
_journal_coeditor_code     WM2176
_publ_contact_author_name
;
'Ahmad, Saeed'
;
_publ_contact_author_address
;
Department of Chemistry,
University of Engineering and Technology,
Lahore 54890, Pakistan
;
_publ_contact_author_email     saeed_a786@hotmail.com
_publ_contact_author_fax     ?
_publ_contact_author_phone     ?
_publ_section_title
;
Tetrakis(thiourea-\k<i>S</i>)palladium(II) dithiocyanate
;
loop_
    _publ_author_name
    _publ_author_address
    'Nadeem, Shafqat'
;
Department of Chemistry
Quaid-i-Azam University
Islamabad 45320
Pakistan
;
    'Khawar Rauf, M.'
;
Department of Chemistry
Quaid-i-Azam University
Islamabad 45320
Pakistan
;
    'Ebihara, Masahiro'
;
Department of Chemistry, Faculty of Engineering,
Gifu University, Yanagido, Gifu 501-1193,
Japan
;
    'Tirmizi, Syed Ahmed'
;
Department of Chemistry
Quaid-i-Azam University
Islamabad 45320
Pakistan
;
    'Ahmad, Saeed'
;
Department of Chemistry,
University of Engineering and Technology,
Lahore 54890,
Pakistan
;
