# Supplementary material for: Tetrakis(thiourea-κS)palladium(II) dithio­cyanate
Source: Acta Crystallogr Sect E Struct Rep Online. 2008 Apr 23;64(Pt 5):m698–9. doi: 10.1107/S160053680801088X (PMC2961283; doi:10.1107/S160053680801088X)
Supplement: Supplementary file 2 [file e-64-0m698-Isup2.hkl]

# 
# h,k,l, Fc-squared, Fo-squared, sigma(Fo-squared) and status flag 
# 
data_I
_shelx_title ' _khawar122a' 
_shelx_refln_list_code          4 
_shelx_F_calc_maximum      140.57 
_exptl_crystal_F_000       528.00 
_reflns_d_resolution_high  0.7700 
 
loop_ 
 _symmetry_equiv_pos_as_xyz 
 'x, y, z' 
 '-x, y+1/2, -z+1/2' 
 '-x, -y, -z' 
 'x, -y-1/2, z-1/2' 
 
_cell_length_a     8.1365 
_cell_length_b    12.9656 
_cell_length_c     8.8103 
_cell_angle_alpha  90.000 
_cell_angle_beta   88.881 
_cell_angle_gamma  90.000 
 
_shelx_F_squared_multiplier     1.000 
 
loop_ 
 _refln_index_h 
 _refln_index_k 
 _refln_index_l 
 _refln_F_squared_calc 
 _refln_F_squared_meas 
 _refln_F_squared_sigma 
 _refln_observed_status 
   2   0   0      284.14      210.87      6.42 o 
   3   0   0       57.26       93.47      5.79 o 
   4   0   0     2786.54     2520.37     57.66 o 
   5   0   0    13835.60    12968.56    259.10 o 
   6   0   0     3537.65     3896.44    108.45 o 
   7   0   0     1765.93     1646.24     45.42 o 
   8   0   0     2836.12     2768.69     70.38 o 
   9   0   0     3321.57     3461.36     66.75 o 
  10   0   0     1687.63     1741.52     59.72 o 
   3   1   0      500.10      460.37     18.45 o 
   4   1   0      705.10      739.29     20.28 o 
   5   1   0        0.05       16.33      3.88 o 
   6   1   0       21.58       24.24      3.56 o 
   7   1   0     1513.52     1489.27     36.78 o 
   8   1   0       12.69       12.91      6.34 o 
   9   1   0       40.22       31.97      8.85 o 
  10   1   0      171.85      188.29     15.71 o 
   2   2   0      484.71      411.43      6.96 o 
   3   2   0     2372.76     2377.83     42.32 o 
   4   2   0      668.68      680.74     36.26 o 
   5   2   0     1636.94     1558.73     46.32 o 
   6   2   0     1337.31     1327.07     55.70 o 
   7   2   0     2311.83     2276.54     41.43 o 
   8   2   0     3268.50     3331.58     44.88 o 
   9   2   0     2066.71     2105.27     40.37 o 
  10   2   0      520.96      475.52     21.77 o 
   2   3   0      618.07      588.15     11.29 o 
   3   3   0      914.55      932.86     13.01 o 
   4   3   0        5.38       30.66     17.17 o 
   5   3   0       63.12       59.76      6.87 o 
   6   3   0       43.03       36.60      6.94 o 
   7   3   0     1338.02     1320.96     41.69 o 
   8   3   0        0.31       25.31     10.48 o 
   9   3   0      960.59      935.79     29.63 o 
  10   3   0     1354.46     1288.54    101.06 o 
   0   4   0       10.01       20.97      2.64 o 
   2   4   0    14821.71    14936.55    181.03 o 
   3   4   0     6121.54     5856.99     69.60 o 
   4   4   0     1732.47     1699.34     33.57 o 
   5   4   0       94.52      109.23      7.74 o 
   6   4   0     3160.29     3120.37     56.06 o 
   7   4   0     7127.29     7574.61    137.29 o 
   8   4   0     5989.04     6301.29     87.14 o 
   9   4   0     1835.26     1841.77     70.68 o 
  10   4   0       17.59       43.95     13.75 o 
   1   5   0     6951.93     7162.17     78.75 o 
   2   5   0     3174.62     3073.37     44.66 o 
   3   5   0     1809.44     1889.76     26.29 o 
   4   5   0     1678.64     1696.85     20.62 o 
   5   5   0       44.51       31.22      5.47 o 
   6   5   0        4.72       17.57      5.52 o 
   7   5   0       50.49       49.51     12.56 o 
   8   5   0      563.33      603.22     16.45 o 
   9   5   0        0.06       11.96     14.04 o 
  10   5   0       62.23       51.29     13.57 o 
   0   6   0      842.72      796.48     12.96 o 
   1   6   0     3591.47     3502.09     32.93 o 
   2   6   0     7695.85     7580.68    147.71 o 
   3   6   0      496.13      445.90     14.97 o 
   4   6   0     1456.57     1510.90     36.64 o 
   5   6   0      785.07      777.87     10.95 o 
   6   6   0     3048.31     3048.25     53.59 o 
   7   6   0     2603.06     2756.87    114.20 o 
   8   6   0      753.11      806.18     17.17 o 
   9   6   0      432.66      434.39     22.59 o 
   1   7   0       45.21       33.41      3.55 o 
   2   7   0     6950.85     6841.45     69.96 o 
   3   7   0       62.19       78.80      4.87 o 
   4   7   0        0.75        9.52      3.51 o 
   5   7   0     1312.56     1205.10     16.55 o 
   6   7   0      492.92      485.51     15.79 o 
   7   7   0       48.68       40.22      7.43 o 
   8   7   0      243.47      239.72     11.68 o 
   9   7   0      131.79      139.97     25.41 o 
   0   8   0     6896.69     6747.74     73.46 o 
   1   8   0     4864.83     4885.44     46.53 o 
   2   8   0     4467.55     4466.44     49.41 o 
   3   8   0     1696.76     1687.45     23.40 o 
   4   8   0      176.58      185.62      9.17 o 
   5   8   0     5067.03     4916.19     52.29 o 
   6   8   0     3858.93     3823.78    102.56 o 
   7   8   0     2424.72     2419.00     83.08 o 
   8   8   0      319.22      293.34     13.62 o 
   9   8   0      129.55      142.72     15.00 o 
   1   9   0     1109.62     1102.74     14.49 o 
   2   9   0        2.83       16.89      7.03 o 
   3   9   0     2114.24     2073.91     32.74 o 
   4   9   0      167.37      166.04      6.28 o 
   5   9   0      352.89      366.29      9.51 o 
   6   9   0     1944.87     1962.39     32.40 o 
   7   9   0      412.84      393.86     21.85 o 
   8   9   0      278.15      301.65     12.13 o 
   0  10   0     1902.22     1945.05     38.48 o 
   1  10   0      635.89      639.44     10.66 o 
   2  10   0     1586.27     1584.96     20.67 o 
   3  10   0     3556.53     3569.53     53.77 o 
   4  10   0     2019.54     1969.79     34.31 o 
   5  10   0     1892.57     1868.82     22.84 o 
   6  10   0      806.99      811.91     16.61 o 
   7  10   0      420.42      424.91     16.06 o 
   8  10   0      644.63      598.52     19.00 o 
   1  11   0       34.18       42.84      4.32 o 
   2  11   0        7.73       15.40      3.25 o 
   3  11   0     2208.07     2204.29     26.21 o 
   4  11   0       78.79       70.96      5.01 o 
   5  11   0      517.88      506.63     17.95 o 
   6  11   0      882.75      912.74     26.88 o 
   7  11   0      141.86      112.34     12.82 o 
   0  12   0     1445.79     1482.46     25.66 o 
   1  12   0      907.99      951.54     24.02 o 
   2  12   0     1452.36     1528.12     24.11 o 
   3  12   0     3810.03     3924.86     49.50 o 
   4  12   0     4767.88     4836.31    105.79 o 
   5  12   0      701.12      676.79     16.14 o 
   6  12   0      399.07      377.43     17.32 o 
   7  12   0      400.77      355.66     48.53 o 
   1  13   0      527.72      537.52     11.56 o 
   2  13   0      381.15      392.48     11.88 o 
   3  13   0        3.09       20.16      6.73 o 
   4  13   0      100.54      112.58      8.36 o 
   5  13   0      483.30      543.05     24.69 o 
   6  13   0        7.49        4.94     11.93 o 
   0  14   0      554.58      545.33     27.11 o 
   1  14   0      852.16      878.23     15.59 o 
   2  14   0      312.13      319.28     10.27 o 
   3  14   0     1746.61     1692.12     41.52 o 
   4  14   0     3139.10     3119.23     55.04 o 
   5  14   0     1801.77     1887.18    108.90 o 
   1  15   0     1168.06     1169.29     19.67 o 
   2  15   0      296.16      298.03     11.01 o 
   3  15   0      284.57      273.23     16.61 o 
   4  15   0      239.09      221.12     14.88 o 
   0  16   0     1489.32     1418.66     78.19 o 
   1  16   0      857.59      783.24     35.03 o 
   2  16   0      408.59      391.25     15.16 o 
   3  16   0      509.09      476.17     16.14 o 
 -10   1   1      811.10      840.66     28.24 o 
  -9   1   1       36.44       20.19      7.89 o 
  -8   1   1       64.23       70.97      9.52 o 
  -7   1   1     1983.07     2090.97     78.77 o 
  -6   1   1    16007.31    16310.42    221.93 o 
  -5   1   1    10866.82    10804.34    178.01 o 
  -4   1   1      352.77      334.47      9.53 o 
  -3   1   1       34.22       71.36      3.20 o 
  -2   1   1     5645.71     5585.00     72.49 o 
   2   1   1     6774.36     6643.46    101.53 o 
   3   1   1    19630.86    20449.75    375.55 o 
   4   1   1     3324.11     3266.24     91.17 o 
   5   1   1      246.35      237.04      8.60 o 
   6   1   1      515.33      573.68     11.72 o 
   7   1   1     1770.60     1683.95     54.33 o 
   8   1   1     2067.27     2015.71     41.35 o 
   9   1   1     1702.69     1734.68     76.54 o 
  10   1   1     2309.96     2225.68     48.45 o 
 -10   2   1       91.19       80.73     17.16 o 
  -9   2   1       86.13       85.43     10.81 o 
  -8   2   1       73.70       63.64     15.28 o 
  -7   2   1        2.54       17.67     10.48 o 
  -6   2   1       30.48       31.75      6.27 o 
  -5   2   1      129.13      128.93      4.87 o 
  -4   2   1       99.26      125.81      7.03 o 
  -3   2   1      576.76      653.86     14.17 o 
  -2   2   1     1715.25     1681.79     28.48 o 
  -1   2   1      482.92      530.29     10.38 o 
   0   2   1      144.50      100.26      1.41 o 
   1   2   1     1934.76     2300.20     15.19 o 
   2   2   1     1285.21     1340.74     24.64 o 
   3   2   1      193.48      207.36      7.65 o 
   4   2   1     7858.94     8002.81     84.65 o 
   5   2   1        0.91        9.53      3.95 o 
   6   2   1     1923.40     1973.62     70.76 o 
   7   2   1      813.90      805.75     13.73 o 
   8   2   1      144.26      117.69     11.48 o 
   9   2   1      765.98      741.15     30.60 o 
  10   2   1       55.18       47.07     10.32 o 
 -10   3   1      141.01      165.76     17.80 o 
  -9   3   1     1285.49     1296.77     42.50 o 
  -8   3   1     1408.57     1427.29     38.52 o 
  -7   3   1     3294.80     3205.32     55.92 o 
  -6   3   1     1874.68     1979.85     36.57 o 
  -5   3   1     5585.35     5545.92     68.37 o 
  -4   3   1     5033.96     5185.98    124.63 o 
  -3   3   1     4362.65     4213.93     43.56 o 
  -2   3   1      689.46      644.36     12.68 o 
  -1   3   1      854.55      785.62      6.67 o 
   0   3   1     4819.86     4599.13     44.32 o 
   1   3   1     9167.05     9110.26     98.17 o 
   2   3   1    18360.17    19002.26    269.69 o 
   3   3   1     7567.83     7529.31    112.50 o 
   4   3   1     3132.65     3112.54     46.30 o 
   5   3   1       33.95       45.38      4.07 o 
   6   3   1      396.67      381.14     13.09 o 
   7   3   1     1613.41     1596.43     31.15 o 
   8   3   1     3716.17     3777.08     54.55 o 
   9   3   1     1780.39     1781.06     69.74 o 
  10   3   1     1295.84     1278.02     42.68 o 
 -10   4   1       55.55       68.90     15.27 o 
  -9   4   1        1.92       28.19     10.34 o 
  -8   4   1      270.35      301.25     39.83 o 
  -7   4   1     1304.76     1259.73     36.54 o 
  -6   4   1      102.35      105.44     22.47 o 
  -5   4   1     2613.67     2611.78     66.41 o 
  -4   4   1      762.87      782.35     15.49 o 
  -3   4   1      767.18      771.14     10.28 o 
  -2   4   1     1174.80     1360.98     16.11 o 
  -1   4   1      969.02     1003.50      9.52 o 
   0   4   1     1845.70     1784.48     12.49 o 
   1   4   1      101.16      102.62      1.98 o 
   2   4   1     3184.44     3345.19     46.20 o 
   3   4   1     1278.75     1370.41     48.70 o 
   4   4   1     3779.48     3866.06     50.54 o 
   5   4   1       24.64       28.30      3.77 o 
   6   4   1     1206.07     1150.93     21.75 o 
   7   4   1      703.67      680.39     15.03 o 
   8   4   1      112.05       95.45     14.43 o 
   9   4   1       21.49       27.80     10.13 o 
  10   4   1       34.16       29.92      8.34 o 
 -10   5   1       64.39       51.98     12.18 o 
  -9   5   1      539.03      576.99     21.85 o 
  -8   5   1     3668.57     3831.72     62.35 o 
  -7   5   1     3666.74     3762.99     48.00 o 
  -6   5   1      947.42     1038.59     35.87 o 
  -5   5   1      804.14      828.79     21.28 o 
  -4   5   1     7798.24     7505.96     71.73 o 
  -3   5   1     7001.55     6851.97    103.23 o 
  -2   5   1     1032.25     1026.68     18.02 o 
  -1   5   1     1338.14     1248.43     12.45 o 
   0   5   1     2141.90     2094.13     17.84 o 
   1   5   1    13949.33    14203.90    201.16 o 
   2   5   1    19760.57    19938.07    418.36 o 
   3   5   1     3045.33     2898.81     55.80 o 
   4   5   1      982.03      956.42     16.30 o 
   5   5   1     1798.05     1821.75     16.91 o 
   6   5   1      698.61      657.53     26.95 o 
   7   5   1     2348.67     2452.02     34.51 o 
   8   5   1     1777.99     1756.25     28.66 o 
   9   5   1     3117.13     3185.40     67.51 o 
  10   5   1      823.80      806.19     27.87 o 
  -9   6   1      274.24      270.80     15.92 o 
  -8   6   1      383.94      384.03     18.76 o 
  -7   6   1     1746.64     1763.37     51.91 o 
  -6   6   1      234.57      227.85     17.99 o 
  -5   6   1     1082.38     1069.32     20.36 o 
  -4   6   1     4609.75     4516.37    100.14 o 
  -3   6   1      577.10      589.59      9.54 o 
  -2   6   1      754.92      737.91     12.77 o 
  -1   6   1     2574.41     2591.04     29.69 o 
   0   6   1       41.08       43.41      2.26 o 
   1   6   1      104.91      140.02      4.78 o 
   2   6   1      200.01      169.34      7.32 o 
   3   6   1        4.52        4.71      1.89 o 
   4   6   1        1.58        6.12      2.87 o 
   5   6   1      579.77      602.40      9.50 o 
   6   6   1      234.63      250.24      9.79 o 
   7   6   1       63.23       64.40      6.84 o 
   8   6   1      523.95      528.24     14.84 o 
   9   6   1      774.62      761.80     33.03 o 
  -9   7   1      268.58      284.17     19.30 o 
  -8   7   1     1172.25     1222.16     28.74 o 
  -7   7   1     1642.50     1645.91     59.68 o 
  -6   7   1     1918.18     1911.30     55.28 o 
  -5   7   1     2680.10     2715.55     27.42 o 
  -4   7   1     5448.10     5328.65     51.21 o 
  -3   7   1     2049.37     2126.95     28.86 o 
  -2   7   1       84.99       77.41      3.68 o 
  -1   7   1     3252.54     3229.36     24.77 o 
   0   7   1     6672.95     6508.12     53.82 o 
   1   7   1     6761.75     6596.93     56.02 o 
   2   7   1     1685.56     1637.10     40.55 o 
   3   7   1       27.54       23.34      3.36 o 
   4   7   1     3373.52     3318.24     59.22 o 
   5   7   1     6672.59     6441.53    115.40 o 
   6   7   1     1952.60     1949.50     44.96 o 
   7   7   1        2.45       11.30      4.64 o 
   8   7   1       76.65       81.46      8.93 o 
   9   7   1     2611.04     2507.90    160.50 o 
  -9   8   1      316.06      312.91     22.53 o 
  -8   8   1      522.31      458.88     28.07 o 
  -7   8   1       16.18       17.92      8.31 o 
  -6   8   1        1.59       14.04      6.23 o 
  -5   8   1       36.75       40.77      4.27 o 
  -4   8   1      200.65      206.19      7.05 o 
  -3   8   1     1655.13     1555.11     19.58 o 
  -2   8   1        1.57       11.75      2.45 o 
  -1   8   1     3474.08     3562.00     30.30 o 
   0   8   1      945.80      966.23     17.36 o 
   1   8   1     1236.90     1199.21     32.08 o 
   2   8   1     1561.89     1606.87     24.95 o 
   3   8   1      648.32      647.99     18.33 o 
   4   8   1        0.69       17.47      8.12 o 
   5   8   1      174.62      185.54      6.30 o 
   6   8   1        5.92       23.17      5.71 o 
   7   8   1      134.31      138.46      9.56 o 
   8   8   1      863.70      818.32     23.35 o 
   9   8   1       44.56       50.88     10.68 o 
  -8   9   1      564.93      531.67     23.91 o 
  -7   9   1     1106.74     1100.15     29.19 o 
  -6   9   1     1500.54     1472.16     32.57 o 
  -5   9   1     2922.52     2887.77     45.72 o 
  -4   9   1     1862.46     1875.18     22.49 o 
  -3   9   1     1010.99     1037.28     15.30 o 
  -2   9   1     1480.23     1455.80     23.44 o 
  -1   9   1     3512.30     3573.04     34.24 o 
   0   9   1     8703.51     8803.85     96.94 o 
   1   9   1     4558.35     4514.91     43.33 o 
   2   9   1      411.15      413.20      9.13 o 
   3   9   1      835.40      827.36     19.32 o 
   4   9   1     3145.79     3219.69     45.35 o 
   5   9   1     4445.91     4440.28     52.41 o 
   6   9   1     3202.70     3194.06     43.91 o 
   7   9   1      156.57      166.27      9.21 o 
   8   9   1     1060.90     1062.10     48.51 o 
  -8  10   1      136.94      130.35     19.41 o 
  -7  10   1      505.17      499.71     20.16 o 
  -6  10   1      321.85      312.23     11.88 o 
  -5  10   1      242.86      228.33      7.77 o 
  -4  10   1      419.45      407.79     10.12 o 
  -3  10   1     2079.77     2050.01     26.94 o 
  -2  10   1     1702.04     1716.32     31.61 o 
  -1  10   1      125.90      119.03      7.59 o 
   0  10   1     3046.21     3096.80     28.61 o 
   1  10   1     1691.20     1740.12     23.71 o 
   2  10   1       94.96      105.41      6.49 o 
   3  10   1     2340.12     2306.25     40.37 o 
   4  10   1      592.45      532.20     12.68 o 
   5  10   1       14.63        9.39      3.13 o 
   6  10   1       98.37      107.64      7.39 o 
   7  10   1      320.90      316.89     14.50 o 
   8  10   1      367.71      366.06     13.18 o 
  -7  11   1      572.75      581.99     39.37 o 
  -6  11   1      508.35      534.61     28.33 o 
  -5  11   1      304.07      298.46     11.90 o 
  -4  11   1     1074.41     1067.63     19.63 o 
  -3  11   1     4255.01     4201.94     44.09 o 
  -2  11   1     7941.11     8103.82     95.33 o 
  -1  11   1      708.59      723.70     17.95 o 
   0  11   1       57.31       65.39      5.30 o 
   1  11   1      405.63      450.14      9.40 o 
   2  11   1     1736.30     1774.55     23.36 o 
   3  11   1     5852.67     5862.74    103.47 o 
   4  11   1      477.03      461.18     15.13 o 
   5  11   1      237.01      234.96     10.17 o 
   6  11   1      748.17      787.09     16.23 o 
   7  11   1     2995.00     2804.50     36.74 o 
  -7  12   1      140.95      142.70     23.94 o 
  -6  12   1        1.66       12.17     12.18 o 
  -5  12   1        0.05       17.28      7.30 o 
  -4  12   1      431.34      426.88     13.57 o 
  -3  12   1       66.42       77.17     10.28 o 
  -2  12   1       14.05       17.66      4.56 o 
  -1  12   1     1031.89     1071.02     17.58 o 
   0  12   1     1210.11     1239.62     15.80 o 
   1  12   1       76.99       77.08      5.10 o 
   2  12   1      184.32      191.09      7.89 o 
   3  12   1       26.00       33.84      5.20 o 
   4  12   1       40.28       34.29      6.95 o 
   5  12   1       38.10       40.42      5.52 o 
   6  12   1      147.10      131.48      8.31 o 
   7  12   1      179.06      201.62     39.38 o 
  -6  13   1      633.43      599.63     21.38 o 
  -5  13   1      557.22      541.04     19.48 o 
  -4  13   1      263.45      249.08     11.17 o 
  -3  13   1     2418.57     2457.85     33.06 o 
  -2  13   1     4650.17     4693.03     80.85 o 
  -1  13   1     3369.32     3521.72     33.52 o 
   0  13   1      741.47      759.60     12.05 o 
   1  13   1      272.10      283.05      8.37 o 
   2  13   1     1756.82     1800.42     20.52 o 
   3  13   1     2422.11     2419.52     41.56 o 
   4  13   1     1607.25     1589.82     21.94 o 
   5  13   1      346.47      329.55     21.40 o 
   6  13   1     1352.53     1298.76     33.36 o 
  -5  14   1      582.72      560.48     20.17 o 
  -4  14   1     1192.14     1235.45     52.22 o 
  -3  14   1        0.07       13.74      9.23 o 
  -2  14   1       88.63      106.04      7.82 o 
  -1  14   1       98.96       97.33     11.31 o 
   0  14   1       36.78       40.96      4.52 o 
   1  14   1      397.76      392.42      9.66 o 
   2  14   1        2.87       15.71      7.20 o 
   3  14   1      125.65      133.33     10.70 o 
   4  14   1        3.92       16.30      7.06 o 
   5  14   1      109.13       90.76     13.37 o 
  -4  15   1      484.82      462.24     20.14 o 
  -3  15   1      656.48      679.24     17.66 o 
  -2  15   1     1349.86     1298.71     22.33 o 
  -1  15   1     4277.94     4492.92     69.41 o 
   0  15   1     1339.89     1331.65     26.06 o 
   1  15   1       16.42       29.79      9.02 o 
   2  15   1       21.22       14.89     13.21 o 
   3  15   1       70.75       59.61      7.89 o 
   4  15   1     2547.74     2648.94     47.86 o 
  -3  16   1      200.50      173.70     11.48 o 
  -2  16   1       96.12       81.44      9.17 o 
  -1  16   1       40.51       37.32      8.38 o 
   0  16   1       14.27       15.54      5.93 o 
   1  16   1      256.66      257.22     16.72 o 
   2  16   1      146.19      143.77     22.20 o 
   3  16   1       78.22       86.97     11.06 o 
 -10   0   2      477.61      454.53     31.61 o 
  -9   0   2      191.75      145.81     18.80 o 
  -8   0   2      208.08      258.45     20.92 o 
  -7   0   2     1435.35     1447.91     46.63 o 
  -6   0   2     4237.08     4201.99     63.28 o 
  -5   0   2     6079.64     5863.30    150.83 o 
  -4   0   2     2324.89     2196.63     47.53 o 
  -3   0   2     5605.99     5772.68     73.37 o 
  -2   0   2     1219.51     1372.21     27.29 o 
  -1   0   2     4568.45     4416.20     53.63 o 
   0   0   2      674.48      545.87      8.57 o 
   2   0   2      885.13      824.93     21.44 o 
   3   0   2     3792.90     3576.43     40.55 o 
   4   0   2     9022.29     8925.68    208.75 o 
   5   0   2    10145.54    10124.68    250.57 o 
   6   0   2     4605.22     4743.47    122.78 o 
   7   0   2      236.50      211.00     16.62 o 
   8   0   2        0.70        4.20      6.85 o 
   9   0   2     1838.42     1896.27     54.75 o 
  10   0   2     5044.47     4890.25     85.14 o 
 -10   1   2       69.33       70.88     13.90 o 
  -9   1   2      166.29      184.17     14.43 o 
  -8   1   2      139.57      154.08     12.48 o 
  -7   1   2      354.92      373.87     19.97 o 
  -6   1   2      222.25      191.42     10.46 o 
  -5   1   2      480.80      482.67     12.19 o 
  -4   1   2     1028.25     1024.91     28.56 o 
  -3   1   2      173.75      179.17      6.76 o 
  -2   1   2    10198.68    10446.40    163.73 o 
   0   1   2      936.74     1063.16      9.54 o 
   1   1   2     3249.64     3199.86     30.77 o 
   2   1   2      166.09      172.94      2.61 o 
   3   1   2     2979.68     3070.00     25.43 o 
   4   1   2      958.66     1030.29     21.60 o 
   5   1   2        4.67       10.04      7.43 o 
   6   1   2      171.24      187.14     12.69 o 
   7   1   2      585.42      589.12     22.17 o 
   8   1   2       94.51      111.61     10.95 o 
   9   1   2      120.02      126.63     30.73 o 
  10   1   2      352.25      394.20     26.12 o 
 -10   2   2     1136.89     1074.73     30.69 o 
  -9   2   2      245.75      269.32     19.80 o 
  -8   2   2      726.14      767.78     64.76 o 
  -7   2   2     1128.56     1149.91     23.95 o 
  -6   2   2     1968.46     1986.34     36.69 o 
  -5   2   2     3826.17     4007.83     48.72 o 
  -4   2   2    10117.32    10145.05    115.86 o 
  -3   2   2    16356.50    16437.19    196.06 o 
  -2   2   2    14120.97    15303.92    372.03 o 
  -1   2   2       28.36       56.22      1.69 o 
   0   2   2        5.03        8.30      1.36 o 
   1   2   2     2965.38     2815.74     40.31 o 
   2   2   2    14513.30    14833.03    128.94 o 
   3   2   2     7991.54     7958.66     75.54 o 
   4   2   2     6359.15     6190.96     61.75 o 
   5   2   2     4218.00     4241.26     78.47 o 
   6   2   2     2144.36     2216.95     81.43 o 
   7   2   2      241.36      233.29      8.32 o 
   8   2   2        7.48       17.09      8.46 o 
   9   2   2      376.66      330.77     18.09 o 
  10   2   2     1678.53     1798.74     36.93 o 
 -10   3   2      133.58      128.38     20.30 o 
  -9   3   2      352.97      389.48     18.35 o 
  -8   3   2      123.41      117.44     10.93 o 
  -7   3   2      343.55      332.50     14.73 o 
  -6   3   2        9.67       14.98      2.84 o 
  -5   3   2      585.84      591.12     22.92 o 
  -4   3   2     2195.99     2144.02     50.25 o 
  -3   3   2       10.56       19.28      2.19 o 
  -2   3   2     3500.40     3606.96     41.30 o 
  -1   3   2      602.23      696.65      7.51 o 
   0   3   2    11145.89    11789.73    104.76 o 
   1   3   2     9481.35     9778.22    103.81 o 
   2   3   2      360.38      437.73      6.73 o 
   3   3   2      554.00      535.57     13.89 o 
   4   3   2       15.43       21.47      6.28 o 
   5   3   2     1352.95     1371.10     13.60 o 
   6   3   2      116.72      133.76     21.07 o 
   7   3   2      201.84      205.99      8.13 o 
   8   3   2        0.02       37.76     11.47 o 
   9   3   2       51.57       69.63     11.25 o 
  10   3   2      385.59      368.07     19.09 o 
 -10   4   2      772.16      782.58     27.66 o 
  -9   4   2     1863.50     1910.51     43.19 o 
  -8   4   2      673.56      682.22     22.59 o 
  -7   4   2      559.14      619.72     49.33 o 
  -6   4   2      318.91      360.03     13.43 o 
  -5   4   2     2535.51     2544.44     50.01 o 
  -4   4   2     8488.20     8407.00    102.37 o 
  -3   4   2     7221.17     6958.53     61.62 o 
  -2   4   2     3240.68     3157.85     25.83 o 
  -1   4   2       52.41       68.83      4.58 o 
   0   4   2     1732.94     1782.66     23.33 o 
   1   4   2     2159.42     2086.04     19.73 o 
   2   4   2    16504.09    15671.52    290.11 o 
   3   4   2    10506.84    10314.58    124.02 o 
   4   4   2     2572.80     2458.39     46.07 o 
   5   4   2     1150.23     1189.43     10.91 o 
   6   4   2      638.72      709.42     27.60 o 
   7   4   2     3990.15     3899.56    127.61 o 
   8   4   2     2089.58     2052.29     63.21 o 
   9   4   2      606.22      650.07     71.29 o 
  10   4   2      484.20      453.39     20.27 o 
  -9   5   2      613.10      600.83     24.12 o 
  -8   5   2      294.59      309.57     16.19 o 
  -7   5   2      185.77      176.44     11.84 o 
  -6   5   2      408.68      415.92     28.27 o 
  -5   5   2        4.32       15.23      8.18 o 
  -4   5   2      163.87      184.44      9.48 o 
  -3   5   2      263.47      261.06     10.07 o 
  -2   5   2     1979.40     2000.21     17.26 o 
  -1   5   2      755.85      804.37      8.94 o 
   0   5   2      211.71      246.09      5.34 o 
   1   5   2        3.40       11.43      2.08 o 
   2   5   2       40.86       31.68      2.97 o 
   3   5   2      395.25      414.62     15.88 o 
   4   5   2      242.39      262.72      7.81 o 
   5   5   2      783.53      773.64     15.11 o 
   6   5   2     3895.84     4040.00    130.99 o 
   7   5   2      485.65      535.97     14.02 o 
   8   5   2      150.41      161.28     13.28 o 
   9   5   2     1896.81     1957.41     74.81 o 
  -9   6   2     2338.92     2426.18     65.36 o 
  -8   6   2       73.20       65.58     10.95 o 
  -7   6   2      229.67      242.14     23.86 o 
  -6   6   2     2396.34     2469.35     46.56 o 
  -5   6   2     6510.73     6479.09     79.43 o 
  -4   6   2     6744.14     6812.70     77.26 o 
  -3   6   2     2269.04     2231.82     32.28 o 
  -2   6   2      603.38      542.25      7.77 o 
  -1   6   2    11326.72    11198.41    113.76 o 
   0   6   2     3990.80     3934.77     34.92 o 
   1   6   2      702.39      592.20     10.07 o 
   2   6   2      152.11      128.68      4.73 o 
   3   6   2     7988.34     7919.82     72.23 o 
   4   6   2     8173.67     7991.04     77.82 o 
   5   6   2     2831.47     2795.68     37.20 o 
   6   6   2      175.10      183.91      8.94 o 
   7   6   2      266.28      247.17     13.60 o 
   8   6   2     1039.40     1057.06     20.99 o 
   9   6   2     1068.81     1099.75     30.27 o 
  -9   7   2      339.65      356.07     19.46 o 
  -8   7   2       38.79       36.52      9.04 o 
  -7   7   2     1754.05     1819.40     50.79 o 
  -6   7   2      125.28      129.30     11.82 o 
  -5   7   2       40.79       53.20      8.51 o 
  -4   7   2      315.12      284.43      6.70 o 
  -3   7   2        4.74        8.80      2.59 o 
  -2   7   2       24.91       24.36      2.31 o 
  -1   7   2        0.15        7.55      3.02 o 
   0   7   2       16.31       15.30      1.86 o 
   1   7   2      186.47      200.75      5.17 o 
   2   7   2     2900.25     2885.40     29.32 o 
   3   7   2      293.38      259.69      8.51 o 
   4   7   2       91.71       85.97      5.19 o 
   5   7   2     1129.19     1072.88     41.40 o 
   6   7   2      266.31      279.88     10.31 o 
   7   7   2        1.34       20.67      8.86 o 
   8   7   2      294.21      305.81     18.65 o 
   9   7   2      525.41      521.17     22.31 o 
  -9   8   2      340.51      331.21     18.87 o 
  -8   8   2      205.00      193.63     14.54 o 
  -7   8   2      756.25      705.05     30.43 o 
  -6   8   2     5161.18     5104.88    130.70 o 
  -5   8   2     2745.60     2740.47     31.20 o 
  -4   8   2      829.93      824.43     10.69 o 
  -3   8   2        6.76       10.06      2.03 o 
  -2   8   2     2195.21     2140.48     24.63 o 
  -1   8   2     9444.95     9474.21     83.47 o 
   0   8   2     7458.04     7521.85     82.02 o 
   1   8   2      723.05      738.49      8.81 o 
   2   8   2      322.34      335.75     11.83 o 
   3   8   2     2942.19     3040.43     35.69 o 
   4   8   2     7022.50     6751.67    172.42 o 
   5   8   2     1940.59     1885.12     23.31 o 
   6   8   2     1090.20     1025.97     22.61 o 
   7   8   2      361.53      367.98     11.71 o 
   8   8   2     1362.29     1347.66     49.13 o 
   9   8   2     2289.64     2147.11     87.29 o 
  -8   9   2      982.33     1000.13     39.48 o 
  -7   9   2       66.98       61.84      9.48 o 
  -6   9   2      945.83      854.77     55.52 o 
  -5   9   2     1117.76     1062.64     23.10 o 
  -4   9   2        0.63       12.82      5.77 o 
  -3   9   2     2946.74     2964.69     35.66 o 
  -2   9   2      729.93      725.44     12.29 o 
  -1   9   2      368.85      319.32     10.82 o 
   0   9   2      119.34      124.16      8.90 o 
   1   9   2      531.43      491.67     10.20 o 
   2   9   2     1270.71     1252.62     25.56 o 
   3   9   2      292.95      280.88      9.59 o 
   4   9   2     1771.65     1673.58     41.23 o 
   5   9   2     1011.35      957.51     15.94 o 
   6   9   2       63.70       67.13      6.30 o 
   7   9   2       32.30       42.65      5.90 o 
   8   9   2        2.97       17.02      6.29 o 
  -8  10   2     2150.07     2205.92     59.10 o 
  -7  10   2     1019.13     1014.98     81.80 o 
  -6  10   2      614.69      674.63     29.47 o 
  -5  10   2     1690.16     1706.02     23.12 o 
  -4  10   2     1224.23     1219.84     28.72 o 
  -3  10   2     2903.09     2884.67     35.36 o 
  -2  10   2     2752.29     2819.13     29.38 o 
  -1  10   2     1601.22     1629.23     20.42 o 
   0  10   2     2421.07     2437.12     30.73 o 
   1  10   2     2573.16     2610.20     32.78 o 
   2  10   2     2237.75     2196.29     27.29 o 
   3  10   2     1201.59     1168.94     22.71 o 
   4  10   2     1063.76     1042.05     23.75 o 
   5  10   2     1099.89     1066.89     19.58 o 
   6  10   2     1420.80     1351.33     21.69 o 
   7  10   2     1277.92     1283.13     23.27 o 
   8  10   2      998.02     1021.57     43.46 o 
  -7  11   2        2.19       35.05     13.33 o 
  -6  11   2     1015.25     1054.26     27.29 o 
  -5  11   2      311.37      291.87     10.90 o 
  -4  11   2        1.06       11.74      9.87 o 
  -3  11   2      593.68      609.77     11.73 o 
  -2  11   2      127.11      133.69      6.58 o 
  -1  11   2       12.84       19.57      3.54 o 
   0  11   2        7.11       15.40      5.56 o 
   1  11   2      425.68      424.69     11.09 o 
   2  11   2      755.27      707.18     14.18 o 
   3  11   2      256.68      272.36     13.63 o 
   4  11   2      573.51      593.23     14.83 o 
   5  11   2      228.10      221.03      9.01 o 
   6  11   2       10.99       23.04     11.41 o 
   7  11   2       73.93      100.99     23.50 o 
  -7  12   2     1769.74     1825.39     69.40 o 
  -6  12   2       10.24       32.91     14.69 o 
  -5  12   2      250.43      255.91     18.30 o 
  -4  12   2      772.35      812.88     22.08 o 
  -3  12   2     3747.73     3806.11     51.50 o 
  -2  12   2     1949.07     1986.65     31.39 o 
  -1  12   2      191.31      192.83      7.95 o 
   0  12   2     1031.03     1069.94     14.60 o 
   1  12   2     6248.14     6407.04     74.38 o 
   2  12   2     4553.89     4633.70     41.73 o 
   3  12   2      393.48      382.11     18.96 o 
   4  12   2       64.49       72.39      8.46 o 
   5  12   2      664.40      626.34     17.83 o 
   6  12   2     2094.04     2010.71     59.09 o 
   7  12   2     3224.98     3403.23    113.38 o 
  -6  13   2      140.02      161.20     13.10 o 
  -5  13   2       31.20       46.00     14.77 o 
  -4  13   2      257.54      251.55     11.19 o 
  -3  13   2       51.98       58.80      6.65 o 
  -2  13   2       82.91       89.15      6.50 o 
  -1  13   2       93.42       98.06      6.51 o 
   0  13   2      144.40      140.88      7.87 o 
   1  13   2       31.27       34.74      4.32 o 
   2  13   2      328.34      349.86     10.52 o 
   3  13   2      136.76      152.35     10.71 o 
   4  13   2       45.85       43.44      9.00 o 
   5  13   2      571.46      599.35     19.56 o 
   6  13   2      420.58      424.58     16.01 o 
  -5  14   2       10.11       20.36     12.52 o 
  -4  14   2      374.65      387.63     13.10 o 
  -3  14   2      890.29      887.01     33.81 o 
  -2  14   2     2934.54     2963.58     45.71 o 
  -1  14   2     1317.16     1339.79     28.35 o 
   0  14   2     1414.61     1435.34     27.17 o 
   1  14   2     2439.89     2452.46     40.76 o 
   2  14   2     1707.42     1689.91     58.22 o 
   3  14   2      130.93      118.03      8.28 o 
   4  14   2      111.60      100.22     10.45 o 
   5  14   2      928.61      841.64     29.02 o 
  -4  15   2        6.88       21.13     12.68 o 
  -3  15   2       11.86       20.64     12.52 o 
  -2  15   2        1.38       15.24      7.55 o 
  -1  15   2        7.07       14.97      6.71 o 
   0  15   2      101.46      112.58     13.15 o 
   1  15   2        2.46       15.87     11.03 o 
   2  15   2       57.78       49.08      7.72 o 
   3  15   2       37.82       32.07      9.04 o 
   4  15   2      162.52      137.15     15.19 o 
  -2  16   2      670.72      637.69     18.28 o 
  -1  16   2     3961.22     4123.70     53.85 o 
   0  16   2     3237.25     3220.87    106.75 o 
   1  16   2     1118.40     1094.12     50.70 o 
   2  16   2       67.32      106.12     20.31 o 
 -10   1   3     1976.73     1990.01    116.43 o 
  -9   1   3     1369.57     1428.15     32.65 o 
  -8   1   3     1477.04     1424.90     30.31 o 
  -7   1   3     1339.33     1338.98     74.95 o 
  -6   1   3        2.40       21.23      5.28 o 
  -5   1   3     3642.96     3713.41    146.04 o 
  -4   1   3     3107.21     3072.72     53.51 o 
  -3   1   3     3088.34     2999.77     49.42 o 
  -2   1   3    13357.33    13614.91    365.44 o 
  -1   1   3     9007.33     9047.95     84.19 o 
   0   1   3    15477.92    16249.62    277.83 o 
   1   1   3       18.87       42.22      2.38 o 
   2   1   3      240.72      288.16      3.90 o 
   3   1   3     2095.32     2090.40     24.81 o 
   4   1   3    10677.91    10529.74     80.25 o 
   5   1   3    13099.16    13227.17    112.72 o 
   6   1   3     1881.57     1901.03     92.69 o 
   7   1   3       42.21       88.52      9.93 o 
   8   1   3     1346.96     1417.68     36.17 o 
   9   1   3     1191.41     1171.48    128.64 o 
  10   1   3      488.65      493.49     26.89 o 
 -10   2   3      668.24      680.15     33.21 o 
  -9   2   3       53.38       70.67     18.87 o 
  -8   2   3      576.27      601.06     20.94 o 
  -7   2   3     2734.83     2637.11     53.79 o 
  -6   2   3     1024.67     1026.49     12.27 o 
  -5   2   3     5181.63     5298.76     71.95 o 
  -4   2   3      197.07      209.01      9.80 o 
  -3   2   3     1297.34     1294.40     19.23 o 
  -2   2   3     1276.15     1297.39     11.84 o 
  -1   2   3      315.58      321.71      3.96 o 
   0   2   3     3281.32     3378.08     36.94 o 
   1   2   3     4323.45     4430.15     35.89 o 
   2   2   3       47.94       62.95      2.31 o 
   3   2   3      310.82      335.69      8.34 o 
   4   2   3     1113.02     1026.12     15.85 o 
   5   2   3      173.24      183.22      4.28 o 
   6   2   3      383.05      389.63     18.65 o 
   7   2   3       21.82       24.33      4.44 o 
   8   2   3      192.85      212.44     24.97 o 
   9   2   3      193.61      163.26     14.43 o 
  10   2   3        0.21        8.55     11.94 o 
  -9   3   3     3775.51     3943.61    102.63 o 
  -8   3   3     2406.91     2519.66     44.27 o 
  -7   3   3        4.27       32.99     12.48 o 
  -6   3   3      188.02      213.29      9.88 o 
  -5   3   3      817.28      870.83     20.07 o 
  -4   3   3    10537.97    10513.74     82.00 o 
  -3   3   3    10599.63    10604.33    116.85 o 
  -2   3   3     3160.75     3164.95     61.03 o 
  -1   3   3     7906.55     7839.56     62.07 o 
   0   3   3     1997.08     1856.91     12.54 o 
   1   3   3     7064.50     6969.24     76.75 o 
   2   3   3     1383.53     1317.40     25.39 o 
   3   3   3     1781.07     1720.66     49.75 o 
   4   3   3     3134.80     3095.18     62.04 o 
   5   3   3     5343.92     5421.62     70.53 o 
   6   3   3     4650.11     4770.80     50.11 o 
   7   3   3     3341.98     3423.61     52.13 o 
   8   3   3      397.86      426.93     38.19 o 
   9   3   3      189.89      182.22     14.82 o 
  10   3   3       31.49       13.16      6.67 o 
  -9   4   3        5.79       14.54      8.23 o 
  -8   4   3      194.06      229.34     27.77 o 
  -7   4   3      727.94      705.60     20.59 o 
  -6   4   3       11.34       45.86     24.24 o 
  -5   4   3     1661.89     1647.20     54.40 o 
  -4   4   3        2.60        7.76      3.58 o 
  -3   4   3      107.36      113.01      5.26 o 
  -2   4   3      111.73      125.61      4.67 o 
  -1   4   3      148.87      143.80      3.06 o 
   0   4   3      941.48      949.39      9.67 o 
   1   4   3      347.81      309.30      5.97 o 
   2   4   3        4.62        8.80      2.97 o 
   3   4   3     1771.49     1808.64     19.38 o 
   4   4   3      941.52      876.84     19.10 o 
   5   4   3       26.20       33.93      4.33 o 
   6   4   3      527.28      511.33      9.16 o 
   7   4   3        2.06       13.58      4.96 o 
   8   4   3       66.49       61.40      9.76 o 
   9   4   3      186.46      191.68     42.12 o 
  -9   5   3     2383.02     2241.30     71.27 o 
  -8   5   3      915.48      914.55     25.05 o 
  -7   5   3      685.97      850.90     97.09 o 
  -6   5   3     1715.69     1794.09     40.78 o 
  -5   5   3       26.40       40.27      4.98 o 
  -4   5   3     2017.89     1943.38     33.89 o 
  -3   5   3    10471.85    10096.19     85.65 o 
  -2   5   3     5742.97     5621.48     51.58 o 
  -1   5   3     3290.09     3225.83     33.32 o 
   0   5   3        2.68       16.29      2.57 o 
   1   5   3     3378.17     3166.14     36.76 o 
   2   5   3     9075.80     9048.03     82.93 o 
   3   5   3     1914.71     1886.59     35.14 o 
   4   5   3     1117.68     1128.30     17.20 o 
   5   5   3      188.12      204.14      7.60 o 
   6   5   3     6498.36     6511.44     88.51 o 
   7   5   3     5445.35     5532.44     71.69 o 
   8   5   3      555.90      562.99     18.12 o 
   9   5   3        9.38       18.90     10.49 o 
  -9   6   3       33.88       29.34      8.51 o 
  -8   6   3      204.02      194.04     12.96 o 
  -7   6   3       41.94       68.25     16.31 o 
  -6   6   3        4.22        7.32      8.81 o 
  -5   6   3       39.30       30.91      4.53 o 
  -4   6   3      924.37      948.98     26.85 o 
  -3   6   3       26.08       27.19      3.82 o 
  -2   6   3     1351.03     1338.11     15.38 o 
  -1   6   3      844.78      891.85     12.84 o 
   0   6   3     5676.36     5583.88     62.00 o 
   1   6   3     1036.51     1026.16     14.02 o 
   2   6   3       49.89       48.41      6.63 o 
   3   6   3     5423.96     5282.50     62.20 o 
   4   6   3     1026.79     1021.00     15.01 o 
   5   6   3      866.35      877.97     25.19 o 
   6   6   3     1389.21     1432.46     25.01 o 
   7   6   3      476.22      480.39     13.19 o 
   8   6   3      117.95      116.83     10.00 o 
   9   6   3       28.55       25.96      7.86 o 
  -9   7   3      255.62      182.03     14.71 o 
  -8   7   3      271.24      280.94     16.12 o 
  -7   7   3     2928.83     2987.21     62.54 o 
  -6   7   3     4281.92     4209.41    110.47 o 
  -5   7   3     1046.27     1017.97     21.57 o 
  -4   7   3       35.21       40.95      2.85 o 
  -3   7   3     3442.18     3478.47     42.77 o 
  -2   7   3    12048.58    12132.41     82.84 o 
  -1   7   3     5354.88     5248.45     40.23 o 
   0   7   3     2043.78     2026.39     26.22 o 
   1   7   3      252.44      251.63      3.75 o 
   2   7   3     2375.72     2305.80     23.60 o 
   3   7   3     5189.58     5136.13     49.01 o 
   4   7   3     2873.63     2880.76     39.15 o 
   5   7   3     2345.93     2349.94     35.30 o 
   6   7   3     2143.16     2189.23     26.04 o 
   7   7   3     1413.29     1402.23     32.28 o 
   8   7   3      263.71      251.88     11.32 o 
   9   7   3      326.10      327.28     18.02 o 
  -8   8   3      438.30      418.55     43.01 o 
  -7   8   3        0.17        3.47     11.73 o 
  -6   8   3       30.75       37.30      7.62 o 
  -5   8   3        3.13        7.43      2.98 o 
  -4   8   3     1566.65     1530.56     33.82 o 
  -3   8   3      232.32      251.47      9.55 o 
  -2   8   3        5.36        8.55      4.18 o 
  -1   8   3     1163.51     1160.67     22.70 o 
   0   8   3      272.06      261.97      7.46 o 
   1   8   3        6.75       15.72      4.59 o 
   2   8   3      205.91      197.47      5.28 o 
   3   8   3      152.50      145.96      6.06 o 
   4   8   3      252.04      260.55     10.68 o 
   5   8   3      424.31      401.15      9.58 o 
   6   8   3       72.02       64.55      5.61 o 
   7   8   3      427.80      418.20     18.76 o 
   8   8   3      686.62      650.12     18.36 o 
  -8   9   3      598.94      559.22     28.54 o 
  -7   9   3     1938.81     1857.03     61.44 o 
  -6   9   3     2315.56     2362.33     45.88 o 
  -5   9   3     2365.04     2424.06     39.01 o 
  -4   9   3      174.84      184.72      8.11 o 
  -3   9   3      252.58      274.66     10.22 o 
  -2   9   3     2864.14     2870.41     36.87 o 
  -1   9   3     2641.07     2641.22     23.12 o 
   0   9   3     3770.35     3836.49     59.08 o 
   1   9   3     1328.69     1328.22     16.65 o 
   2   9   3      809.13      816.64     13.48 o 
   3   9   3     2929.70     3010.34     73.89 o 
   4   9   3     1305.09     1287.43     18.50 o 
   5   9   3     2316.64     2291.94     26.91 o 
   6   9   3      544.15      508.06     11.72 o 
   7   9   3      638.33      625.18     23.21 o 
   8   9   3      707.79      674.29     32.09 o 
  -7  10   3      246.16      249.83     22.14 o 
  -6  10   3       13.06       19.13      6.14 o 
  -5  10   3      611.00      602.61     15.29 o 
  -4  10   3     1398.39     1405.87     42.96 o 
  -3  10   3     1214.39     1222.18     27.94 o 
  -2  10   3     3184.06     3182.04     37.65 o 
  -1  10   3     2147.36     2115.34     29.21 o 
   0  10   3       27.12       33.06      3.72 o 
   1  10   3      753.91      689.83     18.54 o 
   2  10   3      164.34      147.00      5.36 o 
   3  10   3      760.42      762.76     13.19 o 
   4  10   3      100.94       77.36      5.30 o 
   5  10   3     1144.18     1132.50     22.28 o 
   6  10   3      355.38      354.12     17.76 o 
   7  10   3     1057.77     1055.75     23.27 o 
   8  10   3     2469.81     2469.76     73.39 o 
  -7  11   3      807.40      726.06     72.03 o 
  -6  11   3      229.16      261.10     14.86 o 
  -5  11   3     2364.66     2301.72     64.27 o 
  -4  11   3     4172.13     4241.56     53.92 o 
  -3  11   3     2257.99     2275.21     27.58 o 
  -2  11   3      529.04      540.23     18.50 o 
  -1  11   3      613.12      639.28     12.10 o 
   0  11   3     1702.26     1757.69     17.48 o 
   1  11   3     4349.33     4425.65     63.93 o 
   2  11   3     4824.16     4866.90     54.90 o 
   3  11   3     1240.87     1252.06     23.87 o 
   4  11   3      988.59      955.91     21.60 o 
   5  11   3      376.09      395.32     14.17 o 
   6  11   3     1237.64     1197.11     26.24 o 
   7  11   3      962.11      995.15     24.93 o 
  -6  12   3        0.01       11.59      7.74 o 
  -5  12   3        7.18        9.24      7.30 o 
  -4  12   3       54.48       50.70      6.36 o 
  -3  12   3      382.31      372.58     10.95 o 
  -2  12   3       24.96       26.99      4.21 o 
  -1  12   3      215.52      210.65      8.11 o 
   0  12   3      157.92      167.30      9.33 o 
   1  12   3       60.85       72.02      5.93 o 
   2  12   3      158.03      155.14      7.91 o 
   3  12   3      158.47      166.64     13.06 o 
   4  12   3      223.71      215.56     18.24 o 
   5  12   3       95.57       99.56      9.64 o 
   6  12   3        0.78        5.52     10.50 o 
  -6  13   3      551.51      555.31     34.13 o 
  -5  13   3     1425.24     1415.32     31.68 o 
  -4  13   3     3080.27     3048.73     39.87 o 
  -3  13   3      185.55      205.25     11.29 o 
  -2  13   3      102.00      102.22     13.78 o 
  -1  13   3      490.70      480.58     19.11 o 
   0  13   3     2307.79     2307.02     37.45 o 
   1  13   3     4380.44     4578.71     90.47 o 
   2  13   3     1939.75     1939.17     37.65 o 
   3  13   3      468.39      478.63     16.27 o 
   4  13   3      594.59      564.60     17.38 o 
   5  13   3      473.53      436.81     22.75 o 
   6  13   3      192.81      183.57     13.01 o 
  -5  14   3        0.03       10.38     15.72 o 
  -4  14   3        5.84       15.11     10.39 o 
  -3  14   3       28.16       20.94      5.93 o 
  -2  14   3      502.27      474.12     24.90 o 
  -1  14   3       97.64      106.90     10.14 o 
   0  14   3     1130.81     1123.40     36.75 o 
   1  14   3      509.19      523.76     16.48 o 
   2  14   3       35.04       49.86     12.87 o 
   3  14   3     1103.13     1085.56     32.19 o 
   4  14   3      238.38      268.14     29.46 o 
   5  14   3      457.54      393.14     26.29 o 
  -3  15   3      160.76      160.24     11.89 o 
  -2  15   3      385.40      357.31     14.81 o 
  -1  15   3     1940.21     1987.45     49.72 o 
   0  15   3     2846.29     2831.95     51.85 o 
   1  15   3     1352.47     1388.93     40.96 o 
   2  15   3      449.78      427.60     30.63 o 
   3  15   3     1427.64     1402.72     34.78 o 
  -1  16   3      154.60      146.60     11.48 o 
   0  16   3       14.03       13.86      8.05 o 
   1  16   3        0.08       19.00     10.83 o 
  -9   0   4      635.59      520.00     30.53 o 
  -8   0   4     1125.62     1110.62     39.12 o 
  -7   0   4     5340.76     5689.45    135.02 o 
  -6   0   4     5478.28     5620.35     99.27 o 
  -5   0   4      482.51      514.81     22.54 o 
  -4   0   4      180.42      165.69     10.86 o 
  -3   0   4     1760.94     1932.61     47.52 o 
  -2   0   4    11181.28    10859.79    106.78 o 
  -1   0   4    19002.19    19547.12    401.61 o 
   0   0   4    12878.74    13456.23    138.46 o 
   1   0   4       71.96      104.86      4.80 o 
   2   0   4       25.29       17.88      2.78 o 
   3   0   4     4342.65     4101.16     65.76 o 
   4   0   4     1640.88     1509.54     22.40 o 
   5   0   4      256.87      263.56     10.81 o 
   6   0   4      780.99      824.40     51.04 o 
   7   0   4     2182.48     2214.65     58.94 o 
   8   0   4     3982.72     3952.84     64.56 o 
   9   0   4     2493.38     2587.01     71.08 o 
  -9   1   4      195.71      203.34     16.32 o 
  -8   1   4       29.47       28.99      8.08 o 
  -7   1   4       25.88       25.91      7.30 o 
  -6   1   4      134.64      142.20     17.78 o 
  -5   1   4      311.34      342.61     12.24 o 
  -4   1   4      184.80      202.35      9.40 o 
  -3   1   4      100.48      121.36     26.17 o 
  -2   1   4        0.81        5.64      1.61 o 
  -1   1   4      132.17      168.22      7.79 o 
   0   1   4       36.07       31.23      1.36 o 
   1   1   4      480.76      499.88      5.56 o 
   2   1   4       42.46       61.80      4.65 o 
   3   1   4      151.76      175.07     14.90 o 
   4   1   4      577.02      604.53      9.97 o 
   5   1   4     1090.11     1048.37     15.42 o 
   6   1   4      245.34      240.86      7.88 o 
   7   1   4       76.40       68.24      8.29 o 
   8   1   4      957.48      911.20     26.03 o 
   9   1   4      191.89      191.03     14.38 o 
  -9   2   4     2203.88     2192.03     41.94 o 
  -8   2   4     1775.13     1754.58     73.74 o 
  -7   2   4     2924.73     2872.41     46.01 o 
  -6   2   4     1895.10     1931.67     32.40 o 
  -5   2   4     1010.62     1026.73     23.34 o 
  -4   2   4      481.18      521.47     24.29 o 
  -3   2   4     2828.25     2774.09    116.07 o 
  -2   2   4    10312.23    10353.82     92.23 o 
  -1   2   4    17864.12    17238.78    397.78 o 
   0   2   4     6872.13     6756.51     48.01 o 
   1   2   4     4011.55     3813.37     35.36 o 
   2   2   4     2668.88     2597.60     45.15 o 
   3   2   4     5074.35     5216.71     39.58 o 
   4   2   4     1278.58     1299.87     21.03 o 
   5   2   4     1395.00     1355.25     18.15 o 
   6   2   4     4475.80     4541.25     56.21 o 
   7   2   4     5001.86     5011.31     98.24 o 
   8   2   4     3395.66     3596.28     60.57 o 
   9   2   4      440.04      466.37     21.02 o 
  -9   3   4      238.17      245.95     26.33 o 
  -8   3   4       97.11       84.98     12.61 o 
  -7   3   4        0.04       11.99      6.90 o 
  -6   3   4      114.74      129.32      8.08 o 
  -5   3   4       82.91       80.76      6.05 o 
  -4   3   4      881.59      902.31     14.25 o 
  -3   3   4        6.53        9.05      2.48 o 
  -2   3   4     1256.02     1370.32     12.23 o 
  -1   3   4        0.59        7.87      2.15 o 
   0   3   4       26.44       30.46      2.62 o 
   1   3   4      514.69      522.03      7.65 o 
   2   3   4       18.96       35.61      2.56 o 
   3   3   4     1020.99     1058.96     18.87 o 
   4   3   4      794.70      800.16     17.58 o 
   5   3   4     1665.28     1653.52     16.08 o 
   6   3   4     1792.07     1813.03     33.47 o 
   7   3   4       34.47       35.38      5.61 o 
   8   3   4      467.07      454.76     17.88 o 
   9   3   4      715.65      752.44     28.80 o 
  -9   4   4     2983.32     2980.59     73.79 o 
  -8   4   4     3414.21     3478.51     61.13 o 
  -7   4   4      740.35      764.08     26.53 o 
  -6   4   4      431.17      467.69     12.09 o 
  -5   4   4     1041.90     1097.47     16.94 o 
  -4   4   4     2116.66     2094.07     29.90 o 
  -3   4   4     3564.13     3598.52     58.14 o 
  -2   4   4      124.24      115.04      3.51 o 
  -1   4   4     1471.06     1367.26     13.69 o 
   0   4   4     5688.35     5545.27     46.71 o 
   1   4   4    11961.92    11660.59     91.78 o 
   2   4   4     4541.86     4326.99     33.31 o 
   3   4   4      158.09      189.07      4.28 o 
   4   4   4       54.63       52.56      3.49 o 
   5   4   4      983.80      986.93     15.31 o 
   6   4   4     3853.73     3773.52     65.91 o 
   7   4   4     4647.76     4820.47     69.13 o 
   8   4   4     1370.97     1367.55     56.70 o 
   9   4   4      128.87      116.25     13.16 o 
  -9   5   4       19.96       29.96      8.30 o 
  -8   5   4       14.26       27.31     17.65 o 
  -7   5   4       99.44      100.10     11.37 o 
  -6   5   4      550.19      531.98     13.52 o 
  -5   5   4      585.19      568.67     26.85 o 
  -4   5   4        1.33       17.72      7.30 o 
  -3   5   4     2513.29     2425.09     33.12 o 
  -2   5   4     3989.95     4036.95     41.93 o 
  -1   5   4       57.23       59.81      3.31 o 
   0   5   4     3557.59     3596.03     45.18 o 
   1   5   4     1544.77     1506.26     19.20 o 
   2   5   4      652.28      676.96      9.10 o 
   3   5   4      367.04      362.96      7.66 o 
   4   5   4        0.22       11.77      2.92 o 
   5   5   4       41.96       39.32      4.21 o 
   6   5   4       38.36       46.31      7.15 o 
   7   5   4       50.23       49.91      6.31 o 
   8   5   4        3.43        7.99      8.10 o 
   9   5   4      458.81      513.90     25.18 o 
  -9   6   4     1366.21     1354.50     35.91 o 
  -8   6   4     3713.13     3640.88    189.26 o 
  -7   6   4      928.81      917.73     23.12 o 
  -6   6   4      671.71      666.97     14.27 o 
  -5   6   4      903.17      945.48     17.42 o 
  -4   6   4     2978.81     2995.39     39.74 o 
  -3   6   4     4693.76     4686.09     50.22 o 
  -2   6   4     2661.67     2710.06     23.63 o 
  -1   6   4     2169.66     2102.07     22.61 o 
   0   6   4     9511.70     9348.29     77.87 o 
   1   6   4     6046.30     5938.40     62.67 o 
   2   6   4     2628.05     2512.72     32.25 o 
   3   6   4        5.62       19.39      4.59 o 
   4   6   4     3837.16     3880.45     51.62 o 
   5   6   4     6502.14     6659.52    116.15 o 
   6   6   4     2169.19     2111.95     41.62 o 
   7   6   4     1304.61     1431.65     62.34 o 
   8   6   4      392.14      398.90     25.71 o 
   9   6   4     1768.64     1809.10     64.37 o 
  -8   7   4      123.58      123.29     13.75 o 
  -7   7   4      340.18      330.30     40.11 o 
  -6   7   4      836.60      792.76     17.43 o 
  -5   7   4     1836.86     1920.03     39.48 o 
  -4   7   4      163.68      155.50      8.26 o 
  -3   7   4     1165.22     1156.84     20.44 o 
  -2   7   4      581.87      555.30     11.77 o 
  -1   7   4      210.32      212.55      4.63 o 
   0   7   4     1135.52     1027.26     23.91 o 
   1   7   4      146.19      128.63      5.18 o 
   2   7   4      834.00      818.40     11.51 o 
   3   7   4       10.78       15.33      2.80 o 
   4   7   4      194.14      183.84      7.35 o 
   5   7   4       98.21       95.74      8.48 o 
   6   7   4      241.00      253.68      9.04 o 
   7   7   4      311.94      315.91     10.67 o 
   8   7   4       39.91       46.57     12.73 o 
  -8   8   4     1494.79     1472.88     56.49 o 
  -7   8   4     3698.22     3678.68     64.61 o 
  -6   8   4     1548.45     1537.81     51.48 o 
  -5   8   4      641.81      654.26     18.13 o 
  -4   8   4      146.35      168.21      7.12 o 
  -3   8   4     1798.64     1824.76     27.32 o 
  -2   8   4     2867.01     2953.16     27.66 o 
  -1   8   4     2472.00     2393.45     30.26 o 
   0   8   4     1625.67     1497.41     26.38 o 
   1   8   4     2210.47     2219.87     34.51 o 
   2   8   4      521.05      558.83     15.15 o 
   3   8   4     1356.35     1396.53     18.70 o 
   4   8   4     2610.92     2601.57     34.87 o 
   5   8   4     1989.19     1947.16     37.35 o 
   6   8   4      389.72      403.78     24.87 o 
   7   8   4       91.11       76.33      8.22 o 
   8   8   4      861.70      759.84     32.99 o 
  -8   9   4      341.56      328.51     17.95 o 
  -7   9   4     1264.40     1285.10     50.49 o 
  -6   9   4        0.31       15.73     13.32 o 
  -5   9   4      361.96      358.10     14.82 o 
  -4   9   4      391.18      398.88     16.67 o 
  -3   9   4       21.27       21.03      4.19 o 
  -2   9   4      175.57      176.72      7.00 o 
  -1   9   4      981.79      957.56     29.75 o 
   0   9   4      801.75      800.41      8.38 o 
   1   9   4      611.63      653.12     16.61 o 
   2   9   4     3758.63     3818.76     60.63 o 
   3   9   4      404.06      392.49     20.80 o 
   4   9   4     2266.40     2223.73     33.84 o 
   5   9   4      644.18      644.28     16.62 o 
   6   9   4      119.23      127.68     10.19 o 
   7   9   4      397.80      386.19     14.55 o 
   8   9   4      370.69      380.09     16.23 o 
  -7  10   4      986.82     1038.69     61.99 o 
  -6  10   4      963.82      967.28     42.10 o 
  -5  10   4     1570.42     1536.92     35.24 o 
  -4  10   4     3351.60     3408.17     33.02 o 
  -3  10   4     1568.59     1638.84     19.83 o 
  -2  10   4     2566.20     2611.12     39.74 o 
  -1  10   4     1296.89     1369.81     19.30 o 
   0  10   4     1205.58     1240.20     30.57 o 
   1  10   4     2290.94     2231.47     30.45 o 
   2  10   4     1584.02     1545.23     23.00 o 
   3  10   4     3927.45     3836.35     48.98 o 
   4  10   4     1589.77     1584.18     30.25 o 
   5  10   4     1410.49     1444.68     28.92 o 
   6  10   4     1818.68     1831.80     52.78 o 
   7  10   4      484.66      429.09     16.38 o 
  -7  11   4      517.69      511.00     21.86 o 
  -6  11   4      294.89      298.05     15.47 o 
  -5  11   4      128.30      123.29      9.01 o 
  -4  11   4        3.17       23.21      6.24 o 
  -3  11   4       18.67       18.20      4.31 o 
  -2  11   4        0.10       18.08      6.06 o 
  -1  11   4      252.79      258.88     11.05 o 
   0  11   4     1079.94     1096.89     27.15 o 
   1  11   4      696.77      689.18     14.51 o 
   2  11   4     2039.90     1987.67     37.10 o 
   3  11   4      193.60      201.51     15.05 o 
   4  11   4      555.79      550.07     16.78 o 
   5  11   4     1087.74     1074.59     32.81 o 
   6  11   4       61.98       65.35      8.54 o 
   7  11   4       66.56       63.12      9.41 o 
  -6  12   4     1036.17     1018.01     44.97 o 
  -5  12   4     2294.45     2307.26     43.14 o 
  -4  12   4     3552.24     3522.23     55.19 o 
  -3  12   4      692.17      715.39     18.86 o 
  -2  12   4      309.43      296.55     12.62 o 
  -1  12   4      308.83      319.00     13.19 o 
   0  12   4      733.29      723.41     25.22 o 
   1  12   4     1061.59     1073.85     21.48 o 
   2  12   4     3077.73     3090.24     63.20 o 
   3  12   4     2483.78     2494.63     39.67 o 
   4  12   4      339.18      320.87     13.49 o 
   5  12   4      244.08      227.65     17.82 o 
   6  12   4     1085.35     1027.40     26.18 o 
  -5  13   4      199.52      210.46     29.20 o 
  -4  13   4       54.53       59.27      8.81 o 
  -3  13   4      756.66      749.78     19.80 o 
  -2  13   4      572.10      571.98     33.00 o 
  -1  13   4      224.81      210.62     13.10 o 
   0  13   4      412.98      394.35     14.72 o 
   1  13   4      170.78      202.20     30.11 o 
   2  13   4       40.12       38.82      6.00 o 
   3  13   4      207.29      196.14     21.38 o 
   4  13   4      107.12       94.45     13.69 o 
   5  13   4       57.42       67.78      9.75 o 
  -4  14   4      624.61      587.21     17.23 o 
  -3  14   4     1897.08     1930.64     35.11 o 
  -2  14   4     1111.61     1138.65     37.94 o 
  -1  14   4     1812.19     1782.94     30.09 o 
   0  14   4      121.05      117.52     15.45 o 
   1  14   4       21.72       25.92      7.20 o 
   2  14   4     2447.61     2500.33     37.86 o 
   3  14   4     3529.00     3552.74     61.57 o 
   4  14   4     2282.71     2289.74     64.09 o 
  -2  15   4      426.02      397.11     18.43 o 
  -1  15   4        4.92       20.95     11.63 o 
   0  15   4      670.16      663.05     50.39 o 
   1  15   4       45.87       53.17      9.53 o 
   2  15   4      254.53      248.80     14.15 o 
   3  15   4        1.22       15.54     20.54 o 
  -9   1   5        1.69       21.29     19.86 o 
  -8   1   5     1969.09     2043.54     45.67 o 
  -7   1   5     6856.07     6974.83    101.73 o 
  -6   1   5     6263.00     6395.66    100.04 o 
  -5   1   5      159.57      176.29      9.93 o 
  -4   1   5      314.40      352.35     21.37 o 
  -3   1   5     2783.17     2846.21     39.76 o 
  -2   1   5     2770.06     2736.31     23.87 o 
  -1   1   5     2381.13     2427.17     26.70 o 
   0   1   5      890.97      825.63     12.83 o 
   1   1   5    10318.62    10290.08     89.10 o 
   2   1   5     7083.35     6678.17     72.36 o 
   3   1   5     5256.34     5024.66     66.37 o 
   4   1   5      801.66      780.52     15.51 o 
   5   1   5        1.80       11.20      2.97 o 
   6   1   5     1485.12     1459.23     19.92 o 
   7   1   5      887.59      918.49     23.12 o 
   8   1   5     1077.53     1115.99     28.46 o 
   9   1   5     3957.38     3986.87    155.42 o 
  -9   2   5        0.02       18.86     12.32 o 
  -8   2   5       62.26       61.45     10.45 o 
  -7   2   5       63.81       58.31      9.13 o 
  -6   2   5        1.72       14.86      7.08 o 
  -5   2   5      136.89      167.67     11.65 o 
  -4   2   5       22.58       25.08      7.71 o 
  -3   2   5     1416.97     1414.27     16.28 o 
  -2   2   5      434.38      410.60      6.39 o 
  -1   2   5     1164.04     1125.05     14.41 o 
   0   2   5     3376.21     3388.63     53.04 o 
   1   2   5      481.44      503.79      8.70 o 
   2   2   5     5305.02     5411.08     50.22 o 
   3   2   5      370.27      352.67      9.91 o 
   4   2   5        2.09       16.67      4.51 o 
   5   2   5     2354.39     2253.32     27.42 o 
   6   2   5      303.52      325.19      8.12 o 
   7   2   5     2321.13     2381.32     61.65 o 
   8   2   5       21.79       30.78      8.55 o 
   9   2   5      123.97      123.82     13.60 o 
  -9   3   5     1160.26     1113.60     66.19 o 
  -8   3   5      674.72      651.78     31.48 o 
  -7   3   5     1551.86     1544.94     45.74 o 
  -6   3   5     1781.67     1837.40     28.05 o 
  -5   3   5     5573.45     5730.09     85.67 o 
  -4   3   5     3160.23     3210.89     43.37 o 
  -3   3   5      635.11      680.52     14.97 o 
  -2   3   5      140.50      151.82      5.94 o 
  -1   3   5      295.40      308.32      7.90 o 
   0   3   5    11526.57    11682.17    127.57 o 
   1   3   5     8369.17     8182.03     74.48 o 
   2   3   5     8019.97     7964.11     59.24 o 
   3   3   5      627.00      631.95     10.40 o 
   4   3   5      247.75      249.21      9.38 o 
   5   3   5     1385.47     1357.12     18.65 o 
   6   3   5     1952.45     1947.73     23.37 o 
   7   3   5     1544.40     1546.64     27.05 o 
   8   3   5     1462.80     1475.08     87.51 o 
   9   3   5      723.04      715.74     53.33 o 
  -9   4   5      121.13      116.77     14.93 o 
  -8   4   5      944.26      937.99     27.16 o 
  -7   4   5       24.99       37.31     18.41 o 
  -6   4   5      781.01      724.65     14.96 o 
  -5   4   5      899.12      892.94     24.78 o 
  -4   4   5      210.23      226.04      8.64 o 
  -3   4   5       14.73       18.70      1.86 o 
  -2   4   5      219.17      228.72      4.20 o 
  -1   4   5      115.37      129.12      3.63 o 
   0   4   5     2222.59     2202.86     18.08 o 
   1   4   5      323.88      320.83      6.09 o 
   2   4   5      355.46      375.54      9.68 o 
   3   4   5     2247.13     2223.64     21.38 o 
   4   4   5      649.83      637.16     11.59 o 
   5   4   5      640.92      624.99     10.68 o 
   6   4   5      285.01      275.75      7.88 o 
   7   4   5       35.98       40.48      7.79 o 
   8   4   5       24.13       32.64      8.76 o 
   9   4   5      159.70      188.73     15.39 o 
  -8   5   5      973.14      924.24     81.43 o 
  -7   5   5      625.94      592.59     31.20 o 
  -6   5   5     2015.26     2092.75     29.94 o 
  -5   5   5     5970.18     6146.46     64.23 o 
  -4   5   5     2590.45     2607.85     38.80 o 
  -3   5   5      167.38      177.34      3.63 o 
  -2   5   5      214.93      210.73      5.26 o 
  -1   5   5     1947.58     1997.61     27.62 o 
   0   5   5     6239.73     6251.69     56.77 o 
   1   5   5     4519.49     4325.22     38.74 o 
   2   5   5     4189.56     4050.25     48.87 o 
   3   5   5     2214.54     2188.65     25.88 o 
   4   5   5      264.71      272.22      7.16 o 
   5   5   5     1459.24     1417.77     27.29 o 
   6   5   5       45.67       65.20     11.57 o 
   7   5   5     2412.88     2434.56     59.41 o 
   8   5   5     2439.45     2511.26     67.18 o 
   9   5   5      400.04      401.91     28.65 o 
  -8   6   5     1199.82     1133.13     55.87 o 
  -7   6   5       81.12       79.33     10.30 o 
  -6   6   5      672.78      672.62     19.69 o 
  -5   6   5      763.05      737.02     15.87 o 
  -4   6   5      144.49      157.52     24.09 o 
  -3   6   5     1174.59     1132.45     19.85 o 
  -2   6   5       60.15       58.32      3.45 o 
  -1   6   5      124.81      130.47      5.64 o 
   0   6   5        1.20        9.17      3.81 o 
   1   6   5       39.20       35.48      2.91 o 
   2   6   5      679.29      658.52     16.86 o 
   3   6   5      335.69      370.96      5.38 o 
   4   6   5      237.95      245.09      6.79 o 
   5   6   5      377.26      379.03     14.50 o 
   6   6   5        0.69       15.16      6.68 o 
   7   6   5     1493.70     1516.49     74.08 o 
   8   6   5      291.14      319.75     27.10 o 
  -8   7   5     1274.43     1240.89     31.83 o 
  -7   7   5      919.35      866.13     51.39 o 
  -6   7   5     2114.02     2172.17     30.37 o 
  -5   7   5     1797.86     1793.21     25.84 o 
  -4   7   5      879.07      879.46     20.38 o 
  -3   7   5      377.60      401.58     14.66 o 
  -2   7   5     2535.89     2519.89     43.28 o 
  -1   7   5     8198.79     8191.84    155.53 o 
   0   7   5     1785.59     1730.82     20.24 o 
   1   7   5      457.59      461.84      9.66 o 
   2   7   5      819.10      824.84     13.59 o 
   3   7   5     4353.94     4345.04     41.42 o 
   4   7   5     6936.75     7056.83     84.73 o 
   5   7   5      932.10      952.73     35.93 o 
   6   7   5        1.62       13.03      9.30 o 
   7   7   5      668.04      646.44     18.54 o 
   8   7   5     3202.27     3269.03     86.99 o 
  -7   8   5      134.56      153.72     13.42 o 
  -6   8   5       50.63       56.82     10.01 o 
  -5   8   5      389.07      371.09     16.50 o 
  -4   8   5     2399.81     2404.35     54.76 o 
  -3   8   5      358.61      376.01      9.11 o 
  -2   8   5      492.17      484.54     12.10 o 
  -1   8   5     1579.06     1517.97     23.54 o 
   0   8   5       20.59       22.91      4.44 o 
   1   8   5       23.12       29.43      3.98 o 
   2   8   5      327.57      322.95     10.05 o 
   3   8   5      480.50      458.19     16.78 o 
   4   8   5      189.35      187.86     13.61 o 
   5   8   5      342.59      345.24     13.55 o 
   6   8   5      110.10      111.77     10.01 o 
   7   8   5     1172.82     1110.84     24.14 o 
   8   8   5       79.73       80.10     12.65 o 
  -7   9   5     1222.66     1239.45     33.62 o 
  -6   9   5     1468.97     1434.12     33.18 o 
  -5   9   5     1354.47     1375.09     31.71 o 
  -4   9   5     1111.87     1106.92     17.72 o 
  -3   9   5      800.73      816.02     13.22 o 
  -2   9   5     1886.43     1959.43     24.02 o 
  -1   9   5     3447.21     3425.25     43.31 o 
   0   9   5     1672.57     1601.61     20.92 o 
   1   9   5      662.50      629.80     12.15 o 
   2   9   5      558.33      533.59     11.85 o 
   3   9   5     1610.37     1593.43     28.22 o 
   4   9   5     4219.24     4252.83     61.57 o 
   5   9   5      369.12      370.98     16.25 o 
   6   9   5      482.44      460.35     16.06 o 
   7   9   5      199.93      207.66     15.94 o 
  -7  10   5       28.64       41.09     16.10 o 
  -6  10   5      752.02      701.62     31.19 o 
  -5  10   5        2.25        3.58     13.98 o 
  -4  10   5      687.99      669.98     24.22 o 
  -3  10   5     1259.41     1220.70     42.53 o 
  -2  10   5      889.49      872.62     44.77 o 
  -1  10   5      999.17     1004.22     20.68 o 
   0  10   5      692.88      679.09     16.51 o 
   1  10   5        5.51       22.12      6.27 o 
   2  10   5      534.14      559.72     13.44 o 
   3  10   5      107.11      104.68      8.62 o 
   4  10   5       63.30       53.77      6.70 o 
   5  10   5        4.13       20.33      8.81 o 
   6  10   5      456.93      432.50     20.44 o 
   7  10   5      155.05      162.53     13.19 o 
  -6  11   5      152.90      154.66     15.21 o 
  -5  11   5      630.49      688.39     31.57 o 
  -4  11   5     2334.11     2298.86     35.20 o 
  -3  11   5     3760.24     3755.19     59.82 o 
  -2  11   5     1688.84     1721.40     31.10 o 
  -1  11   5      214.16      228.98     11.10 o 
   0  11   5     1151.55     1144.27     22.51 o 
   1  11   5     2637.72     2695.04     42.83 o 
   2  11   5     1417.54     1373.29     26.54 o 
   3  11   5     1006.41      940.75     21.73 o 
   4  11   5      163.65      162.37     16.08 o 
   5  11   5     2273.82     2233.37     58.78 o 
   6  11   5     4087.70     4135.14     54.75 o 
  -5  12   5      151.43      133.52     14.79 o 
  -4  12   5      814.64      750.69     28.13 o 
  -3  12   5      114.52      121.85     15.34 o 
  -2  12   5       82.08       84.78      8.40 o 
  -1  12   5      365.67      366.90     14.58 o 
   0  12   5       25.51       31.11      6.05 o 
   1  12   5       66.41       53.32      8.41 o 
   2  12   5      125.74      120.59      9.08 o 
   3  12   5       29.39       10.87      5.85 o 
   4  12   5      381.43      387.32     25.34 o 
   5  12   5      149.22      156.83     12.33 o 
  -4  13   5     1644.27     1675.72     31.99 o 
  -3  13   5     3208.77     3118.69     71.22 o 
  -2  13   5     1206.84     1213.76     25.66 o 
  -1  13   5      101.29       98.63      9.51 o 
   0  13   5      851.68      854.81     38.62 o 
   1  13   5     1491.54     1426.47     25.09 o 
   2  13   5     1259.05     1302.45     34.16 o 
   3  13   5      276.27      284.32     14.40 o 
   4  13   5       61.02       50.53      8.26 o 
  -3  14   5      455.99      430.21     41.56 o 
  -2  14   5        0.95       27.05     11.58 o 
  -1  14   5       11.33       13.17      7.29 o 
   0  14   5        3.02        6.09     11.62 o 
   1  14   5        9.49       20.47      7.27 o 
   2  14   5      327.51      295.23     13.75 o 
   3  14   5       12.10       24.17      8.30 o 
  -1  15   5     1823.88     1895.35     36.40 o 
   0  15   5      151.88      135.18     13.97 o 
   1  15   5        7.78       19.09      8.35 o 
  -8   0   6      759.98      806.22     37.56 o 
  -7   0   6     1988.30     2026.54     64.06 o 
  -6   0   6      938.06      906.61     36.32 o 
  -5   0   6     5723.96     5727.85     96.50 o 
  -4   0   6     5071.55     5037.44    114.04 o 
  -3   0   6     3355.73     3472.59     54.02 o 
  -2   0   6     1366.97     1363.14     25.48 o 
  -1   0   6      448.76      459.23     32.10 o 
   0   0   6     2061.36     2072.64     29.96 o 
   1   0   6     3593.10     3736.22     48.83 o 
   2   0   6     1261.29     1190.43     21.25 o 
   3   0   6     8043.23     7847.50    111.82 o 
   4   0   6    10074.72    10264.25    111.25 o 
   5   0   6     1367.44     1335.18     25.67 o 
   6   0   6      305.83      280.76     12.40 o 
   7   0   6      139.55      124.84     15.02 o 
   8   0   6     1536.94     1499.30     46.97 o 
   9   0   6     3525.14     3517.72     82.96 o 
  -8   1   6      168.42      165.62     25.15 o 
  -7   1   6        4.51        7.10     11.27 o 
  -6   1   6      320.17      340.29     34.81 o 
  -5   1   6      665.87      653.26     42.41 o 
  -4   1   6      135.06      151.26      6.89 o 
  -3   1   6      146.88      136.05      7.15 o 
  -2   1   6        1.22       20.52      4.96 o 
  -1   1   6      240.48      246.00      6.95 o 
   0   1   6     1258.41     1248.44     13.33 o 
   1   1   6      372.44      382.08      9.32 o 
   2   1   6        0.38        7.39      2.53 o 
   3   1   6      154.51      152.74      5.82 o 
   4   1   6      794.50      776.92     17.85 o 
   5   1   6       38.95       37.54      6.44 o 
   6   1   6        2.96        7.92      3.47 o 
   7   1   6      160.32      155.34     11.35 o 
   8   1   6        0.38        7.82      7.49 o 
   9   1   6      141.27      137.62     13.83 o 
  -8   2   6      324.29      312.97     18.40 o 
  -7   2   6      209.81      194.29     10.19 o 
  -6   2   6      963.55      993.57     20.37 o 
  -5   2   6     2915.50     2955.54     42.86 o 
  -4   2   6     5080.39     5251.35     49.62 o 
  -3   2   6     2550.20     2708.82     30.02 o 
  -2   2   6     1010.40     1056.40     24.13 o 
  -1   2   6      133.25      142.94      3.77 o 
   0   2   6     1300.36     1314.75     24.80 o 
   1   2   6     1849.89     1856.53     17.75 o 
   2   2   6     2214.82     2147.51     24.98 o 
   3   2   6     3783.29     3719.22     40.96 o 
   4   2   6     5609.75     5638.25     49.51 o 
   5   2   6     2370.88     2327.17     34.17 o 
   6   2   6      370.12      360.54     12.12 o 
   7   2   6      220.46      213.65      9.99 o 
   8   2   6      357.82      354.72     16.81 o 
   9   2   6     1466.20     1465.05     36.61 o 
  -8   3   6       79.45       73.62     11.09 o 
  -7   3   6       19.66       26.88      8.19 o 
  -6   3   6     1060.85     1083.61     21.01 o 
  -5   3   6      557.70      570.78     17.78 o 
  -4   3   6     1817.35     1745.99     42.31 o 
  -3   3   6     2591.37     2607.56     22.85 o 
  -2   3   6      424.80      453.10      6.09 o 
  -1   3   6     1278.09     1334.99     20.15 o 
   0   3   6     1562.36     1621.46     13.98 o 
   1   3   6     1120.98     1159.52     12.65 o 
   2   3   6     1129.25     1185.27     26.99 o 
   3   3   6      187.17      193.02      9.35 o 
   4   3   6       22.64       23.71      4.71 o 
   5   3   6      554.42      519.56      9.95 o 
   6   3   6      625.26      613.56     17.35 o 
   7   3   6       44.88       62.76      9.80 o 
   8   3   6      188.32      188.84     14.86 o 
  -8   4   6      133.09      127.97     13.57 o 
  -7   4   6      185.02      163.42     13.58 o 
  -6   4   6     3737.54     3707.76     92.47 o 
  -5   4   6     4994.48     5282.93     56.90 o 
  -4   4   6     5370.99     5521.37     55.64 o 
  -3   4   6     2172.34     2247.22     24.68 o 
  -2   4   6       61.41       65.70      3.98 o 
  -1   4   6      807.28      833.16     17.47 o 
   0   4   6     1982.63     1984.32     17.26 o 
   1   4   6     4605.19     4719.30     47.72 o 
   2   4   6     6696.09     6758.68     68.61 o 
   3   4   6     1768.80     1745.88     24.15 o 
   4   4   6      815.30      811.20     13.28 o 
   5   4   6     1548.15     1596.08     23.84 o 
   6   4   6     1877.87     1936.90     26.87 o 
   7   4   6      620.51      625.95     21.99 o 
   8   4   6       62.65       75.28     17.69 o 
  -8   5   6        1.73       24.20     14.65 o 
  -7   5   6        0.16       23.17     13.18 o 
  -6   5   6      170.42      190.84     10.08 o 
  -5   5   6      121.63      121.96      7.99 o 
  -4   5   6      114.10      143.60     11.47 o 
  -3   5   6      184.52      183.79     10.42 o 
  -2   5   6      294.23      312.39      6.85 o 
  -1   5   6        4.52        5.75      5.64 o 
   0   5   6        0.04        5.65      3.97 o 
   1   5   6      578.60      568.99      9.60 o 
   2   5   6      621.09      569.68     25.36 o 
   3   5   6     1640.28     1579.96     32.43 o 
   4   5   6       78.45       90.07      7.65 o 
   5   5   6     1403.87     1353.01     35.10 o 
   6   5   6      279.25      266.48     18.57 o 
   7   5   6      355.32      376.11     18.05 o 
   8   5   6      920.17      939.92     28.62 o 
  -8   6   6      208.01      179.31     16.04 o 
  -7   6   6     1019.43     1075.85     49.52 o 
  -6   6   6     1472.98     1529.46     29.07 o 
  -5   6   6     1158.96     1189.62     22.31 o 
  -4   6   6      932.13      930.85     14.50 o 
  -3   6   6     2618.41     2631.47     40.28 o 
  -2   6   6     2412.04     2478.88     32.29 o 
  -1   6   6     2369.41     2476.05     28.23 o 
   0   6   6       88.53      102.29      3.79 o 
   1   6   6      675.68      656.87     13.31 o 
   2   6   6     4001.61     4055.59     37.03 o 
   3   6   6     4159.75     4117.83     41.34 o 
   4   6   6      869.36      871.57     17.25 o 
   5   6   6     1315.87     1375.45     39.84 o 
   6   6   6     1668.49     1706.97     61.84 o 
   7   6   6      710.84      702.35     26.62 o 
   8   6   6      839.82      812.69     27.64 o 
  -7   7   6      394.39      349.53     17.78 o 
  -6   7   6       12.30       18.10      9.97 o 
  -5   7   6      115.94      119.91      8.48 o 
  -4   7   6       26.44       35.40      6.71 o 
  -3   7   6      219.34      189.50      7.69 o 
  -2   7   6      529.51      564.72     11.12 o 
  -1   7   6      961.81      933.68     23.30 o 
   0   7   6        0.09       17.68      5.49 o 
   1   7   6     1564.96     1539.10     19.39 o 
   2   7   6     1285.28     1242.41     17.46 o 
   3   7   6      586.18      602.28     13.52 o 
   4   7   6     1417.73     1388.80     23.42 o 
   5   7   6     1040.21     1032.72     23.44 o 
   6   7   6       17.99       23.38      6.13 o 
   7   7   6      136.77      165.18     16.83 o 
  -7   8   6     3430.04     3080.32    372.35 o 
  -6   8   6     1889.87     1736.14    131.82 o 
  -5   8   6      269.47      291.54     10.50 o 
  -4   8   6      267.72      299.39     13.81 o 
  -3   8   6     1787.41     1799.04     49.94 o 
  -2   8   6     7482.20     7472.49    106.29 o 
  -1   8   6     1663.34     1672.91     34.25 o 
   0   8   6       81.50       86.59      6.43 o 
   1   8   6      158.08      178.60      7.72 o 
   2   8   6     4321.43     4378.98     42.36 o 
   3   8   6     5987.97     5995.95     61.79 o 
   4   8   6      850.15      867.85     20.37 o 
   5   8   6       71.24       83.83      9.21 o 
   6   8   6      179.84      189.20     14.71 o 
   7   8   6     1406.55     1444.49     32.81 o 
  -6   9   6      512.73      536.23     21.95 o 
  -5   9   6       89.92       99.83     10.43 o 
  -4   9   6      175.11      176.94     11.14 o 
  -3   9   6      349.93      347.04     21.97 o 
  -2   9   6      168.50      171.09     12.56 o 
  -1   9   6        1.63       19.70     10.23 o 
   0   9   6      329.76      303.75     10.21 o 
   1   9   6      958.62      962.55     15.82 o 
   2   9   6      236.55      226.13     15.11 o 
   3   9   6      209.64      208.10     15.99 o 
   4   9   6       14.67       22.56     10.94 o 
   5   9   6      254.36      258.90     14.78 o 
   6   9   6      171.02      154.13     11.94 o 
   7   9   6       90.68       92.12     16.13 o 
  -6  10   6      380.25      344.10     18.98 o 
  -5  10   6      975.28      970.16     27.63 o 
  -4  10   6      755.95      767.41     45.70 o 
  -3  10   6     1016.53     1047.37     25.01 o 
  -2  10   6     1457.59     1510.25     24.79 o 
  -1  10   6     1683.81     1711.07     25.65 o 
   0  10   6     2112.79     2116.51     60.73 o 
   1  10   6     1497.35     1534.59     29.42 o 
   2  10   6      565.90      545.12     13.39 o 
   3  10   6      423.30      450.02     15.37 o 
   4  10   6     1470.80     1406.16     28.69 o 
   5  10   6     1097.48     1116.96     30.55 o 
   6  10   6     1348.74     1348.55     66.35 o 
  -5  11   6        0.13       22.46     15.82 o 
  -4  11   6      476.49      434.05     42.51 o 
  -3  11   6      266.64      297.83     13.78 o 
  -2  11   6      253.00      242.14     12.57 o 
  -1  11   6       12.26       15.93      8.27 o 
   0  11   6      119.76      114.56     15.87 o 
   1  11   6      438.31      417.58     17.48 o 
   2  11   6        6.29        9.77      7.06 o 
   3  11   6      318.24      313.83     14.26 o 
   4  11   6      207.09      216.54     13.76 o 
   5  11   6        4.24       15.19     12.58 o 
  -4  12   6     1679.76     1650.57     38.50 o 
  -3  12   6      473.44      498.15     23.61 o 
  -2  12   6        2.17       24.58      7.92 o 
  -1  12   6     1552.37     1582.55     44.50 o 
   0  12   6     5054.65     5139.13    111.13 o 
   1  12   6     4029.52     4110.99     51.72 o 
   2  12   6       29.88       38.55      6.78 o 
   3  12   6       70.65       74.27     12.19 o 
   4  12   6      893.76      841.53     21.69 o 
   5  12   6     1637.66     1616.54     30.79 o 
  -3  13   6       90.66       81.67     12.81 o 
  -2  13   6       85.58       81.02     10.25 o 
  -1  13   6      457.64      444.12     17.52 o 
   0  13   6        8.66       37.61     13.70 o 
   1  13   6      440.22      454.93     16.90 o 
   2  13   6      686.92      682.62     21.19 o 
   3  13   6       47.37       43.93      9.48 o 
  -1  14   6     1432.55     1429.18     28.26 o 
   0  14   6     2011.38     2056.27     35.81 o 
   1  14   6      888.80      887.31     25.76 o 
   2  14   6      117.70      115.98     12.21 o 
  -8   1   7      401.24      369.15     19.69 o 
  -7   1   7      601.61      594.51     16.55 o 
  -6   1   7      339.99      328.83     15.25 o 
  -5   1   7      811.50      809.67     19.01 o 
  -4   1   7     1506.51     1472.96     17.68 o 
  -3   1   7     2953.08     3039.14     28.77 o 
  -2   1   7    11022.08    11337.11     75.23 o 
  -1   1   7     3659.76     3795.12     49.32 o 
   0   1   7        3.02       12.54      3.18 o 
   1   1   7       86.28      108.52      4.73 o 
   2   1   7     1443.54     1494.50     22.04 o 
   3   1   7     6282.83     6381.39     55.20 o 
   4   1   7     5015.52     5001.23     50.78 o 
   5   1   7      680.47      693.65     16.42 o 
   6   1   7      483.34      496.50     15.02 o 
   7   1   7     2129.85     2135.03     38.79 o 
   8   1   7     1353.68     1289.13     34.62 o 
  -8   2   7      192.75      170.53     14.99 o 
  -7   2   7      229.65      230.71     11.91 o 
  -6   2   7      823.39      803.42     19.44 o 
  -5   2   7       19.21       25.24      4.66 o 
  -4   2   7     1094.50     1055.36     13.76 o 
  -3   2   7       44.62       44.71      4.03 o 
  -2   2   7      995.09      982.50     13.03 o 
  -1   2   7       21.38       18.68      3.77 o 
   0   2   7       27.83       34.06      2.99 o 
   1   2   7      729.18      734.48      9.66 o 
   2   2   7        0.01        9.20      3.60 o 
   3   2   7      450.21      398.09      9.46 o 
   4   2   7      332.36      308.69      7.81 o 
   5   2   7        1.30       10.70      3.98 o 
   6   2   7       83.08       85.89      5.85 o 
   7   2   7      116.14      109.22     10.13 o 
   8   2   7      347.81      353.94     28.00 o 
  -8   3   7      261.50      262.95     17.42 o 
  -7   3   7        9.34       10.14     11.86 o 
  -6   3   7      712.61      704.11     17.81 o 
  -5   3   7     2223.62     2239.10     28.04 o 
  -4   3   7     2978.16     2929.37     69.76 o 
  -3   3   7     2299.93     2311.22     24.78 o 
  -2   3   7     1004.86     1037.73     13.60 o 
  -1   3   7     3348.52     3373.26     57.89 o 
   0   3   7     1937.85     1961.10     17.72 o 
   1   3   7     1305.85     1350.72     15.94 o 
   2   3   7       19.38       25.80      3.01 o 
   3   3   7      635.38      633.12      9.88 o 
   4   3   7     2526.85     2441.53     27.04 o 
   5   3   7     5259.51     5257.90     64.58 o 
   6   3   7     2818.81     2752.25     38.42 o 
   7   3   7      435.26      430.07     14.98 o 
   8   3   7        7.01       18.59     12.17 o 
  -7   4   7      111.25      115.49     14.00 o 
  -6   4   7       34.41       33.00      6.03 o 
  -5   4   7       70.76       62.88      5.68 o 
  -4   4   7       18.73       28.77      5.08 o 
  -3   4   7      443.58      441.07     24.49 o 
  -2   4   7       31.80       28.88      3.58 o 
  -1   4   7     1388.20     1357.18     21.35 o 
   0   4   7      929.71      958.36     18.74 o 
   1   4   7      234.74      228.94      5.15 o 
   2   4   7      796.95      784.77     11.20 o 
   3   4   7      329.94      310.96     12.16 o 
   4   4   7      316.12      328.59     12.42 o 
   5   4   7      211.49      210.20     10.84 o 
   6   4   7      116.09      105.49     15.20 o 
   7   4   7        5.28       18.07     10.47 o 
   8   4   7      292.53      275.53     22.47 o 
  -7   5   7      268.15      263.59     15.92 o 
  -6   5   7      598.92      579.89     14.61 o 
  -5   5   7     1373.01     1402.54     22.22 o 
  -4   5   7     2865.61     2862.18     43.13 o 
  -3   5   7     4448.06     4477.63     67.37 o 
  -2   5   7      630.99      662.57     12.02 o 
  -1   5   7      865.60      826.54     12.54 o 
   0   5   7     3766.09     3791.90     45.25 o 
   1   5   7     1818.31     1900.16     22.36 o 
   2   5   7     1513.71     1454.58     26.77 o 
   3   5   7      185.82      188.28     10.21 o 
   4   5   7     1548.72     1618.15     62.39 o 
   5   5   7     4089.73     4187.49     66.18 o 
   6   5   7     3651.75     3783.38    100.05 o 
   7   5   7      195.60      230.45     23.33 o 
  -7   6   7      299.37      285.52     31.23 o 
  -6   6   7        1.62       17.37      8.50 o 
  -5   6   7       96.11      113.81      8.03 o 
  -4   6   7     1499.13     1489.21     21.10 o 
  -3   6   7      223.01      214.44     15.91 o 
  -2   6   7      322.48      304.05     19.52 o 
  -1   6   7     1766.44     1758.16     28.54 o 
   0   6   7     1144.33     1088.99     19.07 o 
   1   6   7      330.14      336.87      7.96 o 
   2   6   7     1517.04     1491.36     21.26 o 
   3   6   7      582.68      557.97     15.32 o 
   4   6   7       79.15       78.53      8.80 o 
   5   6   7      177.23      180.89     11.67 o 
   6   6   7        2.57       12.01     15.72 o 
   7   6   7        7.54        8.45     14.10 o 
  -6   7   7       32.06       29.58     12.34 o 
  -5   7   7       28.29       39.60      7.47 o 
  -4   7   7     1357.76     1348.23     25.48 o 
  -3   7   7     5036.07     5027.95     70.92 o 
  -2   7   7     2300.64     2358.20     39.14 o 
  -1   7   7      233.71      237.36     11.19 o 
   0   7   7      843.89      814.20     19.60 o 
   1   7   7      706.91      725.33     15.16 o 
   2   7   7     1660.72     1665.21     22.29 o 
   3   7   7     1186.51     1180.05     37.91 o 
   4   7   7      960.64      980.01     18.40 o 
   5   7   7     1802.35     1846.24     26.19 o 
   6   7   7      846.60      816.71     22.62 o 
   7   7   7      378.17      413.11     28.90 o 
  -6   8   7      214.46      242.68     17.74 o 
  -5   8   7      304.68      316.46     14.82 o 
  -4   8   7      505.88      503.27     16.05 o 
  -3   8   7      112.41      133.28     11.14 o 
  -2   8   7      724.51      684.58     21.39 o 
  -1   8   7        1.40       23.82     11.03 o 
   0   8   7       51.07       49.99      6.42 o 
   1   8   7      120.23      121.50     10.35 o 
   2   8   7       31.35       30.96      5.13 o 
   3   8   7       96.75      108.39      8.10 o 
   4   8   7      610.35      604.84     14.74 o 
   5   8   7        0.32       19.67      8.77 o 
   6   8   7      897.59      872.07     29.81 o 
  -6   9   7      737.84      638.81     52.54 o 
  -5   9   7      477.08      448.76     44.69 o 
  -4   9   7     1420.32     1444.72     29.44 o 
  -3   9   7     1351.05     1350.22     38.18 o 
  -2   9   7     1821.91     1824.46     26.40 o 
  -1   9   7     1051.97     1044.65     21.23 o 
   0   9   7      774.01      795.04     24.12 o 
   1   9   7     2649.35     2585.55     30.35 o 
   2   9   7     1436.85     1488.69     23.18 o 
   3   9   7     2070.80     2114.69     29.57 o 
   4   9   7      963.79      971.37     22.10 o 
   5   9   7      832.26      804.39     28.97 o 
   6   9   7      370.13      378.31     23.84 o 
  -5  10   7      762.77      754.25     33.55 o 
  -4  10   7       75.64       72.17      8.40 o 
  -3  10   7       68.89       79.27      9.64 o 
  -2  10   7      560.86      532.12     16.35 o 
  -1  10   7       37.13       34.36      6.02 o 
   0  10   7        4.46       24.03      7.08 o 
   1  10   7      282.91      301.59     13.30 o 
   2  10   7       88.41      110.00      7.50 o 
   3  10   7      234.34      246.20     15.54 o 
   4  10   7     1812.52     1831.73     30.79 o 
   5  10   7      319.00      330.28     21.34 o 
  -4  11   7      538.88      547.80     24.51 o 
  -3  11   7        1.98       30.60     13.23 o 
  -2  11   7      731.07      716.76     17.14 o 
  -1  11   7     1669.70     1656.64     30.21 o 
   0  11   7     1217.95     1297.39     26.29 o 
   1  11   7     1669.02     1707.11     32.12 o 
   2  11   7      715.61      722.19     28.16 o 
   3  11   7      283.61      259.97     16.20 o 
   4  11   7      680.09      662.33     24.84 o 
  -3  12   7       44.92       45.84     10.88 o 
  -2  12   7       43.05       47.58     10.24 o 
  -1  12   7      377.23      349.66     15.55 o 
   0  12   7       18.29       38.18     12.06 o 
   1  12   7        0.01       13.95     12.75 o 
   2  12   7        5.72       14.28      9.87 o 
   3  12   7      138.05      124.89     12.62 o 
  -1  13   7     1714.81     1738.57     59.70 o 
   0  13   7     2079.32     2027.26     56.20 o 
   1  13   7     1634.79     1686.24     30.94 o 
  -7   0   8     2000.42     1821.70     56.21 o 
  -6   0   8      415.45      353.82     15.68 o 
  -5   0   8      404.30      372.19     14.61 o 
  -4   0   8     1192.57     1171.39     33.42 o 
  -3   0   8     4089.40     4254.30     97.07 o 
  -2   0   8     4488.30     4606.17     87.39 o 
  -1   0   8     3190.62     3314.23     55.82 o 
   0   0   8       99.18      104.67      9.13 o 
   1   0   8     3658.84     3696.42    111.69 o 
   2   0   8     5012.43     5048.44    103.77 o 
   3   0   8      290.62      300.57     12.76 o 
   4   0   8      341.06      335.89     11.87 o 
   5   0   8      469.88      488.63     14.43 o 
   6   0   8     3107.91     3159.34     47.56 o 
   7   0   8     3495.13     3166.97     72.55 o 
  -7   1   8        0.01       14.43      9.36 o 
  -6   1   8       70.13       61.48      6.74 o 
  -5   1   8      119.04      124.83      6.83 o 
  -4   1   8       16.29       18.12      3.58 o 
  -3   1   8        2.69       12.62      4.07 o 
  -2   1   8      123.10      128.64      5.80 o 
  -1   1   8        6.62       17.78      3.45 o 
   0   1   8      377.39      374.30      7.26 o 
   1   1   8        5.36       15.30      6.19 o 
   2   1   8     1019.44     1023.65     14.35 o 
   3   1   8       84.81       88.39      4.92 o 
   4   1   8      328.09      309.59     15.25 o 
   5   1   8      296.63      278.83      8.08 o 
   6   1   8        6.91       14.47      4.56 o 
   7   1   8      539.87      526.43     20.30 o 
  -7   2   8     1733.88     1710.18     32.09 o 
  -6   2   8      247.91      236.71     10.07 o 
  -5   2   8        1.61       19.77      8.80 o 
  -4   2   8      156.59      160.12     12.91 o 
  -3   2   8     1988.23     1927.98     36.62 o 
  -2   2   8     3786.66     3771.91     36.95 o 
  -1   2   8     3688.82     3833.50     39.88 o 
   0   2   8     1175.61     1185.71     13.62 o 
   1   2   8     1295.14     1288.65     15.50 o 
   2   2   8      641.14      633.50     12.67 o 
   3   2   8       13.67       21.54      3.27 o 
   4   2   8       90.51      106.29      6.28 o 
   5   2   8     1235.91     1251.32     17.66 o 
   6   2   8     3285.98     3313.39     57.94 o 
   7   2   8     1795.64     1761.52     38.02 o 
  -7   3   8       40.73       17.89      6.39 o 
  -6   3   8       98.48       89.88      8.68 o 
  -5   3   8       24.27       25.25      4.76 o 
  -4   3   8      150.05      137.40      7.26 o 
  -3   3   8        0.58       11.53      3.80 o 
  -2   3   8      457.91      455.15     13.39 o 
  -1   3   8        2.45       20.30      6.45 o 
   0   3   8        6.48       12.05      3.08 o 
   1   3   8       95.36      103.31      9.73 o 
   2   3   8     1446.88     1455.61     40.77 o 
   3   3   8       37.62       47.04      5.72 o 
   4   3   8      743.84      723.86     23.52 o 
   5   3   8      482.21      494.70     14.83 o 
   6   3   8        0.96        9.50      9.96 o 
   7   3   8      909.66      829.88     26.52 o 
  -6   4   8     1184.10     1149.20     25.41 o 
  -5   4   8     2737.02     2645.27     33.87 o 
  -4   4   8      332.02      346.63     10.23 o 
  -3   4   8      158.84      156.90     10.51 o 
  -2   4   8     1590.45     1582.64     22.72 o 
  -1   4   8     3074.61     3146.91     48.02 o 
   0   4   8     8840.83     9092.56    110.19 o 
   1   4   8     1534.53     1544.58     28.94 o 
   2   4   8       40.66       47.89      8.50 o 
   3   4   8      642.45      656.38     14.03 o 
   4   4   8      843.81      854.93     29.80 o 
   5   4   8     3661.89     3728.89     48.58 o 
   6   4   8     1916.09     1856.83     33.81 o 
   7   4   8      883.25      879.08     29.23 o 
  -6   5   8     1021.34      978.52     35.40 o 
  -5   5   8       35.59       31.17      6.75 o 
  -4   5   8      759.45      700.44     24.47 o 
  -3   5   8      817.88      816.16     18.16 o 
  -2   5   8       64.05       61.16      6.59 o 
  -1   5   8      852.92      815.05     20.63 o 
   0   5   8       30.13       27.89      9.87 o 
   1   5   8       54.37       71.77      6.28 o 
   2   5   8        0.52       21.14      6.15 o 
   3   5   8      409.06      413.61     11.00 o 
   4   5   8      139.77      143.15     10.55 o 
   5   5   8      659.23      637.17     18.32 o 
   6   5   8      108.05       89.73      9.82 o 
   7   5   8        2.90       33.80     15.23 o 
  -6   6   8      569.51      579.48     18.48 o 
  -5   6   8     1033.57      954.92     21.95 o 
  -4   6   8      619.38      574.10     19.62 o 
  -3   6   8      469.97      459.89     16.05 o 
  -2   6   8     1278.29     1256.00     23.02 o 
  -1   6   8     2266.42     2284.97     63.29 o 
   0   6   8     4295.80     4452.80     56.49 o 
   1   6   8      235.82      242.92     16.50 o 
   2   6   8        5.51       13.74      5.32 o 
   3   6   8      791.62      797.58     15.43 o 
   4   6   8     1578.12     1652.03     32.10 o 
   5   6   8     1104.35     1091.25     25.18 o 
   6   6   8      282.08      275.29     14.10 o 
  -6   7   8      174.24      143.72     32.70 o 
  -5   7   8        0.44       22.86     12.50 o 
  -4   7   8      211.98      233.04     16.62 o 
  -3   7   8     1256.44     1248.82     36.71 o 
  -2   7   8       18.11       26.92      7.42 o 
  -1   7   8       11.13       24.87      7.40 o 
   0   7   8      129.91      144.00     10.10 o 
   1   7   8       98.14       92.73      7.24 o 
   2   7   8       84.93       85.19      8.04 o 
   3   7   8       48.09       55.41      9.75 o 
   4   7   8       88.15       83.99      8.98 o 
   5   7   8      263.13      275.10     14.61 o 
   6   7   8      164.89      181.87     16.60 o 
  -5   8   8      483.65      455.74     17.23 o 
  -4   8   8     1115.48     1073.39     23.62 o 
  -3   8   8     2198.19     2212.71     51.37 o 
  -2   8   8     1098.01     1071.85     23.05 o 
  -1   8   8     1810.53     1784.07     29.01 o 
   0   8   8      288.94      282.91     14.18 o 
   1   8   8     1054.12     1137.39     26.33 o 
   2   8   8     2198.84     2261.57     38.15 o 
   3   8   8     2780.82     2917.79     45.49 o 
   4   8   8     2339.05     2346.78     34.71 o 
   5   8   8        2.27       18.55      9.84 o 
  -4   9   8       70.20       70.37     10.26 o 
  -3   9   8       62.25       57.59     14.41 o 
  -2   9   8      950.18      960.95     21.31 o 
  -1   9   8      491.29      505.22     16.34 o 
   0   9   8      840.04      822.95     19.23 o 
   1   9   8     2794.27     2789.34     35.21 o 
   2   9   8      195.29      193.51     11.22 o 
   3   9   8      859.10      867.84     29.40 o 
   4   9   8      748.52      779.03     21.56 o 
   5   9   8        5.57       15.27      9.02 o 
  -4  10   8     1303.63     1255.56     26.15 o 
  -3  10   8      589.37      599.70     23.16 o 
  -2  10   8      589.58      621.82     21.85 o 
  -1  10   8      902.39      936.68     22.62 o 
   0  10   8      461.77      423.70     15.63 o 
   1  10   8     1141.22     1157.33     20.17 o 
   2  10   8      859.69      886.75     27.29 o 
   3  10   8      489.35      539.08     28.65 o 
   4  10   8      870.05      908.03     29.36 o 
  -2  11   8      891.94      892.99     24.46 o 
  -1  11   8      273.11      264.03     30.65 o 
   0  11   8      216.59      189.47     14.00 o 
   1  11   8      899.81      914.35     20.25 o 
   2  11   8      228.94      276.05     15.86 o 
   3  11   8      425.17      472.97     19.13 o 
   0  12   8     1290.55     1269.54     29.96 o 
  -6   1   9      583.63      557.45     17.27 o 
  -5   1   9      461.59      428.68     20.24 o 
  -4   1   9     1547.75     1554.90     26.13 o 
  -3   1   9      733.73      718.72     16.29 o 
  -2   1   9       31.78       44.08      6.94 o 
  -1   1   9      967.68      891.88     17.13 o 
   0   1   9     2614.10     2655.18     48.35 o 
   1   1   9     4065.37     4067.53     82.37 o 
   2   1   9     2504.19     2485.14     24.49 o 
   3   1   9      749.62      796.15     14.04 o 
   4   1   9      197.26      222.78      8.70 o 
   5   1   9      164.96      143.68      8.17 o 
   6   1   9      232.08      241.08     10.84 o 
  -6   2   9        3.64       28.33      9.29 o 
  -5   2   9        6.93       16.06      7.02 o 
  -4   2   9      587.54      590.50     12.78 o 
  -3   2   9      296.59      292.05     14.08 o 
  -2   2   9      687.26      680.09     24.55 o 
  -1   2   9     1604.93     1591.33     43.80 o 
   0   2   9       80.52       75.99      7.43 o 
   1   2   9     1260.27     1261.25     26.01 o 
   2   2   9      503.56      513.12     11.99 o 
   3   2   9      372.68      383.87     10.24 o 
   4   2   9      766.62      748.44     14.59 o 
   5   2   9      122.94      132.10      7.88 o 
   6   2   9      508.09      448.10     19.50 o 
  -6   3   9     2197.12     2154.57     86.18 o 
  -5   3   9     1731.43     1680.43     49.09 o 
  -4   3   9      305.30      292.25     12.85 o 
  -3   3   9        4.95       10.36      6.57 o 
  -2   3   9      292.67      270.14     13.60 o 
  -1   3   9     1977.51     1967.90     32.16 o 
   0   3   9     5591.36     5790.95     64.48 o 
   1   3   9     2230.59     2306.75     32.90 o 
   2   3   9      746.31      773.95     23.14 o 
   3   3   9      104.74      104.42      6.98 o 
   4   3   9      893.15      867.15     15.27 o 
   5   3   9      998.34     1020.66     25.91 o 
   6   3   9      641.33      660.40     17.53 o 
  -5   4   9        8.25       37.44     10.81 o 
  -4   4   9        6.41       26.84     14.61 o 
  -3   4   9      297.99      319.62     28.99 o 
  -2   4   9      119.65      109.63     14.04 o 
  -1   4   9      831.05      768.34     16.83 o 
   0   4   9      123.58      137.97     10.16 o 
   1   4   9       45.14       46.34      6.47 o 
   2   4   9      232.82      245.62      9.46 o 
   3   4   9       65.47       56.50      6.22 o 
   4   4   9        5.29       18.34      6.28 o 
   5   4   9        0.79       11.75      5.52 o 
   6   4   9        9.39       31.21      8.98 o 
  -5   5   9     1403.98     1366.95     32.59 o 
  -4   5   9       13.78       16.62      7.09 o 
  -3   5   9      133.77      117.27      9.99 o 
  -2   5   9     1398.96     1350.19     27.17 o 
  -1   5   9     1589.44     1623.93     49.68 o 
   0   5   9     1342.56     1366.62     25.91 o 
   1   5   9     2045.19     2153.83     33.67 o 
   2   5   9     1204.84     1242.69     35.41 o 
   3   5   9     1516.63     1529.51     28.09 o 
   4   5   9      270.68      274.23     20.60 o 
   5   5   9      365.00      378.03     13.06 o 
  -5   6   9        9.45       16.54      9.32 o 
  -4   6   9        6.36       16.83      7.06 o 
  -3   6   9        2.63       55.37     28.63 o 
  -2   6   9       73.29       60.11      7.46 o 
  -1   6   9       85.81       74.63      8.79 o 
   0   6   9      312.03      300.49     12.36 o 
   1   6   9       20.23       17.16      5.42 o 
   2   6   9      246.22      235.54     12.30 o 
   3   6   9      850.47      876.62     28.61 o 
   4   6   9      275.11      265.96     13.89 o 
   5   6   9       52.74       63.72      9.84 o 
  -4   7   9      377.83      372.33     15.17 o 
  -3   7   9     1438.37     1414.23     31.66 o 
  -2   7   9     2731.34     2706.91     44.52 o 
  -1   7   9      554.73      499.58     32.83 o 
   0   7   9       54.49       59.45      7.71 o 
   1   7   9     1349.55     1317.65     32.35 o 
   2   7   9     2567.36     2707.56     51.59 o 
   3   7   9     2097.86     2113.40     37.43 o 
   4   7   9       67.65      103.07     11.07 o 
  -4   8   9      274.67      250.90     14.77 o 
  -3   8   9      158.60      169.45     12.17 o 
  -2   8   9      221.33      216.46     13.01 o 
  -1   8   9       95.84       98.10      9.98 o 
   0   8   9      344.01      334.74     14.92 o 
   1   8   9        1.53       34.74     13.66 o 
   2   8   9      105.61      106.94     14.96 o 
   3   8   9      242.58      244.19     13.87 o 
   4   8   9      193.81      190.75     16.27 o 
  -3   9   9     1177.65     1211.82     35.34 o 
  -2   9   9      984.64      974.49     23.11 o 
  -1   9   9      453.69      427.54     16.38 o 
   0   9   9      387.91      385.05     16.38 o 
   1   9   9      590.36      619.04     17.27 o 
   2   9   9     2221.98     2261.88     47.26 o 
   3   9   9     1074.79     1098.00     24.85 o 
  -1  10   9        0.56        9.99      7.04 o 
   0  10   9       16.98       31.24      9.20 o 
   1  10   9      110.00      109.56     11.57 o 
  -3   0  10      831.57      773.10     31.27 o 
  -2   0  10       80.23       81.40     14.31 o 
   0   0  10      197.05      177.82     22.99 o 
   1   0  10      863.71      923.07     36.91 o 
   2   0  10     3755.75     3820.76     81.58 o 
   3   0  10     4746.30     4837.94     81.01 o 
   4   0  10      649.55      614.39     36.86 o 
   5   0  10        7.90       19.60     15.66 o 
  -4   1  10       98.26      117.60     14.48 o 
  -3   1  10       84.41       78.61      8.81 o 
  -2   1  10      272.80      263.77     11.74 o 
  -1   1  10       36.56       31.52      5.42 o 
   0   1  10      267.45      251.05     29.00 o 
   1   1  10      347.67      333.89     15.55 o 
   2   1  10      236.73      241.61     10.68 o 
   3   1  10        6.15       11.81      4.89 o 
   4   1  10       14.07       17.54      7.48 o 
   5   1  10      166.54      176.72     10.10 o 
  -4   2  10     1256.55     1230.74     42.24 o 
  -3   2  10      637.81      591.46     16.47 o 
  -2   2  10      697.72      649.81     16.97 o 
  -1   2  10      820.36      749.92     27.29 o 
   0   2  10      663.68      650.20     35.39 o 
   1   2  10      746.21      776.87     18.26 o 
   2   2  10     1905.88     1888.50     26.32 o 
   3   2  10     2970.46     2935.69     49.99 o 
   4   2  10     1266.84     1364.96     26.63 o 
   5   2  10      181.76      179.60     10.90 o 
  -4   3  10      508.14      446.43     25.67 o 
  -3   3  10        8.23       20.14      7.20 o 
  -2   3  10      228.72      229.38     13.57 o 
  -1   3  10       66.53       61.32      7.08 o 
   0   3  10       54.04       31.82      7.81 o 
   1   3  10        2.88       11.89      9.87 o 
   2   3  10      874.98      878.66     36.36 o 
   3   3  10      137.95      149.18     11.04 o 
   4   3  10      275.19      285.07     11.88 o 
  -4   4  10      707.00      637.08     18.52 o 
  -3   4  10      270.26      243.05     13.48 o 
  -2   4  10      144.30      139.42     10.10 o 
  -1   4  10      685.72      680.30     18.18 o 
   0   4  10      694.65      703.98     20.20 o 
   1   4  10     1048.76     1031.67     22.37 o 
   2   4  10      862.18      880.33     28.63 o 
   3   4  10     1015.62     1053.00     28.62 o 
   4   4  10     2283.96     2193.09     43.41 o 
  -3   5  10      313.82      267.36     23.20 o 
  -2   5  10      152.62      147.42     13.65 o 
  -1   5  10        2.77        9.27     10.20 o 
   0   5  10       12.85       16.32      6.11 o 
   1   5  10      368.54      366.90     20.58 o 
   2   5  10        1.34       20.78      9.52 o 
   3   5  10       90.63       81.27     13.09 o 
   4   5  10      847.58      840.66     34.31 o 
  -3   6  10     1395.96     1319.13     30.00 o 
  -2   6  10      500.56      508.17     22.51 o 
  -1   6  10      207.91      192.67     15.64 o 
   0   6  10     1022.71     1012.13     23.12 o 
   1   6  10     2257.76     2296.67     49.29 o 
   2   6  10     1224.61     1256.91     35.26 o 
   3   6  10      224.52      245.70     16.66 o 
  -2   7  10      399.44      407.44     21.52 o 
  -1   7  10        0.13        6.79     11.94 o 
   0   7  10      964.47      938.19     21.91 o 
   1   7  10      972.27      980.99     22.17 o 
   2   7  10       52.50       68.71     12.58 o 
   0   8  10      200.20      164.20     12.23 o 
   1   8  10     1767.40     1755.52     45.64 o 
  -2   1  11     1123.16     1050.06     45.73 o 
  -1   1  11       53.55       32.07     11.56 o 
   0   1  11        5.86       17.63     16.47 o 
   1   1  11      688.93      730.65     20.95 o 
   2   1  11     2159.00     2146.73     51.57 o 
   3   1  11      562.13      562.41     19.66 o 
  -2   2  11        3.94       38.31     18.45 o 
  -1   2  11       94.06      120.97     20.66 o 
   0   2  11      255.26      311.93     25.74 o 
   1   2  11       52.99       68.80     17.52 o 
   2   2  11        0.26       28.50     13.30 o 
  -2   3  11     1755.70     1660.76     41.31 o 
  -1   3  11     1114.93     1011.30     20.25 o 
   0   3  11      402.76      393.03     28.33 o 
   1   3  11      132.12      142.82     16.69 o 
   2   3  11       41.25       34.90     10.45 o 
  -1   4  11      448.58      433.06     15.92 o 
   0   4  11       15.37       20.27     11.06 o 
   1   4  11      362.97      391.56     17.93 o 
                                                 
